# Supplementary material for: Poly[diaqua­(μ4-carboxyl­atomethyl­phospho­nato)(μ4-carb­oxy­methyl­phospho­nato)penta­deca­methyl­penta­tin(IV)]
Source: Acta Crystallogr Sect E Struct Rep Online. 2013 Jan 19;69(Pt 2):m110–1. doi: 10.1107/S1600536813000676 (PMC3569204; doi:10.1107/S1600536813000676)
Supplement: Supplementary file 1 [file e-69-0m110-sup1.cif]

##############################################################################
#                                                                            #
# This CIF contains the data in a paper accepted for publication in          #
# Acta Crystallographica Section E. It conforms to the requirements of       #
# Notes for Authors for Acta Crystallographica Section E, and has been       #
# peer reviewed under the auspices of the IUCr Commission on Journals.       #
#                                                                            #
# Full details of the Crystallographic Information File format               #
# are given in the paper "The Crystallographic Information File (CIF):       #
# a New Standard Archive File for Crystallography" by S. R. Hall, F. H.      #
# Allen and I. D. Brown [Acta Cryst. (1991), A47, 655-685].                  #
#                                                                            #
# The current version of the core CIF dictionary is obtainable from          #
# ftp://ftp.iucr.org/pub/cif_core.dic.                                       #
#                                                                            #
# Software is freely available for graphical display of the structure(s)     #
# in this CIF. For information consult the CIF software page                 #
# http://www.iucr.org/resources/cif/software.                                #
#                                                                            #
# This file may be used for bona fide research purposes within the           #
# scientific community so long as proper attribution is given to the journal # 
# article from which it was obtained.                                        #
#                                                                            #
##############################################################################
data_I
_audit_creation_method     SHELXL-97
_chemical_name_systematic
;
Poly[diaqua(\m~4~-carboxylatomethylphosphonato)(\m~4~-
carboxymethylphosphonato)pentadecamethylpentatin(IV)]
;
_chemical_name_common     ?
_chemical_formula_moiety     'C19 H54 O12 P2 Sn5'
_chemical_formula_sum     'C19 H54 O12 P2 Sn5'
_chemical_formula_iupac     '[Sn5 (C H3)15 (C2 H2 O5 P) (C2 H3 O5 P) (H2 O)2]'
_chemical_formula_weight     1130.01
_chemical_melting_point     ?
_symmetry_cell_setting     monoclinic
_symmetry_space_group_name_H-M     'C 2/c'
_symmetry_space_group_name_Hall     '-C 2yc'
loop_
    _symmetry_equiv_pos_as_xyz
    'x, y, z'
    '-x, y, -z+1/2'
    'x+1/2, y+1/2, z'
    '-x+1/2, y+1/2, -z+1/2'
    '-x, -y, -z'
    'x, -y, z-1/2'
    '-x+1/2, -y+1/2, -z'
    'x+1/2, -y+1/2, z-1/2'
_cell_length_a     11.6939(2)
_cell_length_b     13.1689(3)
_cell_length_c     25.9575(5)
_cell_angle_alpha     90.00
_cell_angle_beta     95.400(10)
_cell_angle_gamma     90.00
_cell_volume     3979.61(14)
_cell_formula_units_Z     4
_cell_measurement_reflns_used     34199
_cell_measurement_theta_min     1.00
_cell_measurement_theta_max     33.73
_cell_measurement_temperature     150(2)
_exptl_crystal_description     prism
_exptl_crystal_colour     colorless
_exptl_crystal_size_max     0.32
_exptl_crystal_size_mid     0.15
_exptl_crystal_size_min     0.15
_exptl_crystal_density_diffrn     1.886
_exptl_crystal_density_meas     ?
_exptl_crystal_density_method     'not measured'
_exptl_crystal_F_000     2176
_exptl_absorpt_coefficient_mu     3.218
_exptl_absorpt_correction_type     multi-scan
_exptl_absorpt_process_details     '(SCALEPACK; Otwinowski & Minor, 1997)'
_exptl_absorpt_correction_T_min     0.4258
_exptl_absorpt_correction_T_max     0.6439
_exptl_special_details     ?
_diffrn_ambient_temperature     150(2)
_diffrn_radiation_type     MoK\a
_diffrn_radiation_wavelength     0.71073
_diffrn_radiation_source     'fine-focus sealed tube'
_diffrn_radiation_monochromator     graphite
_diffrn_measurement_device_type     'Nonius KappaCCD'
_diffrn_measurement_method     '\f and \w scans with \k ofset'
_diffrn_detector_area_resol_mean     ?
_diffrn_reflns_number     15302
_diffrn_reflns_av_R_equivalents     0.0198
_diffrn_reflns_av_sigmaI/netI     0.0286
_diffrn_reflns_theta_min     2.34
_diffrn_reflns_theta_max     33.75
_diffrn_reflns_theta_full     33.75
_diffrn_measured_fraction_theta_max     0.995
_diffrn_measured_fraction_theta_full     0.995
_diffrn_reflns_limit_h_min     -18
_diffrn_reflns_limit_h_max     18
_diffrn_reflns_limit_k_min     -20
_diffrn_reflns_limit_k_max     20
_diffrn_reflns_limit_l_min     -40
_diffrn_reflns_limit_l_max     40
_diffrn_standards_number     0
_diffrn_standards_interval_count     .
_diffrn_standards_interval_time     .
_diffrn_standards_decay_%     ?
_refine_special_details
;
Refinement of <i>F</i>^2^ against ALL reflections. The weighted <i>R</i>-factor
<i>wR</i> and goodness of fit <i>S</i> are based on <i>F</i>^2^, conventional
<i>R</i>-factors <i>R</i> are based on <i>F</i>, with <i>F</i> set to zero for
negative <i>F</i>^2^. The threshold expression of <i>F</i>^2^ >
2\s(<i>F</i>^2^) is used only for calculating <i>R</i>-factors(gt) <i>etc</i>.
and is not relevant to the choice of reflections for refinement.
<i>R</i>-factors based on <i>F</i>^2^ are statistically about twice as large
as those based on <i>F</i>, and <i>R</i>- factors based on ALL data will be
even larger.
;
_reflns_number_total     7932
_reflns_number_gt     7236
_reflns_threshold_expression     I>2\s(I)
_refine_ls_structure_factor_coef     Fsqd
_refine_ls_matrix_type     full
_refine_ls_R_factor_all     0.0261
_refine_ls_R_factor_gt     0.0223
_refine_ls_wR_factor_gt     0.0525
_refine_ls_wR_factor_ref     0.0539
_refine_ls_goodness_of_fit_ref     1.087
_refine_ls_restrained_S_all     1.087
_refine_ls_number_reflns     7932
_refine_ls_number_parameters     182
_refine_ls_number_restraints     0
_refine_ls_hydrogen_treatment     constr
_refine_ls_weighting_scheme     calc
_refine_ls_weighting_details
         'calc w=1/[\s^2^(Fo^2^)+(0.0207P)^2^+4.2723P] where P=(Fo^2^+2Fc^2^)/3'
_atom_sites_solution_hydrogens     geom
_atom_sites_solution_primary     direct
_atom_sites_solution_secondary     difmap
_refine_ls_shift/su_max     0.005
_refine_ls_shift/su_mean     0.000
_refine_diff_density_max     1.142
_refine_diff_density_min     -0.850
_refine_ls_extinction_method     'SHELXL97 (Sheldrick, 2008)'
_refine_ls_extinction_coef     0.00041(3)
_refine_ls_extinction_expression
                                  'Fc^*^=kFc[1+0.001xFc^2^\l^3^/sin(2\q)]^-1/4^'
loop_
    _atom_type_symbol
    _atom_type_description
    _atom_type_scat_dispersion_real
    _atom_type_scat_dispersion_imag
    _atom_type_scat_source
    'C' 'C' 0.0033 0.0016
                         'International Tables Vol C Tables 4.2.6.8 and 6.1.1.4'
    'H' 'H' 0.0000 0.0000
                         'International Tables Vol C Tables 4.2.6.8 and 6.1.1.4'
    'O' 'O' 0.0106 0.0060
                         'International Tables Vol C Tables 4.2.6.8 and 6.1.1.4'
    'P' 'P' 0.1023 0.0942
                         'International Tables Vol C Tables 4.2.6.8 and 6.1.1.4'
    'Sn' 'Sn' -0.6537 1.4246
                         'International Tables Vol C Tables 4.2.6.8 and 6.1.1.4'
_computing_data_collection     'COLLECT (Nonius, 2003)'
_computing_cell_refinement     'SCALEPACK (Otwinowski & Minor, 1997)'
_computing_data_reduction     'DENZO (Otwinowski & Minor, 1997)'
_computing_structure_solution     'SHELXS97 (Sheldrick, 2008)'
_computing_structure_refinement     'SHELXL97 (Sheldrick, 2008)'
_computing_molecular_graphics     'ORTEP-3 (Farrugia, 2012)'
_computing_publication_material     'publCIF (Westrip, 2010)'
loop_
    _atom_site_type_symbol
    _atom_site_label
    _atom_site_fract_x
    _atom_site_fract_y
    _atom_site_fract_z
    _atom_site_U_iso_or_equiv
    _atom_site_adp_type
    _atom_site_calc_flag
    _atom_site_refinement_flags
    _atom_site_occupancy
    _atom_site_symmetry_multiplicity
    _atom_site_disorder_assembly
    _atom_site_disorder_group
    Sn Sn1 0.5000 0.755553(11) 0.2500 0.01394(4) Uani d S 1 2 . .
    Sn Sn3 0.657492(10) 0.979143(8) 0.093373(4) 0.01521(3) Uani d . 1 1 . .
    Sn Sn2 0.178461(10) 0.935201(8) 0.137009(4) 0.01528(3) Uani d . 1 1 . .
    P P1 0.43748(3) 0.80781(3) 0.118293(15) 0.01189(7) Uani d . 1 1 . .
    O O5 0.33357(11) 0.57344(9) 0.08457(5) 0.0182(2) Uani d . 1 1 . .
    O O4 0.24248(11) 0.67603(9) 0.02767(5) 0.0180(2) Uani d . 1 1 . .
    O O1 0.50422(11) 0.75081(9) 0.16291(5) 0.0161(2) Uani d . 1 1 . .
    O O3 0.49774(11) 0.90382(9) 0.10334(5) 0.0186(2) Uani d . 1 1 . .
    C C7 0.6528(2) 0.94022(17) 0.01376(8) 0.0302(4) Uani d . 1 1 . .
    H H7A 0.6136 0.9940 -0.0072 0.045 Uiso calc R 1 1 . .
    H H7B 0.6112 0.8761 0.0076 0.045 Uiso calc R 1 1 . .
    H H7C 0.7314 0.9326 0.0041 0.045 Uiso calc R 1 1 . .
    O O2 0.31351(10) 0.82643(9) 0.12850(5) 0.0183(2) Uani d . 1 1 . .
    C C9 0.43300(13) 0.72417(12) 0.06161(6) 0.0139(3) Uani d . 1 1 . .
    H H9A 0.4299 0.7663 0.0299 0.017 Uiso calc R 1 1 . .
    H H9B 0.5046 0.6836 0.0634 0.017 Uiso calc R 1 1 . .
    C C2 0.5000 0.9175(2) 0.2500 0.0258(5) Uani d S 1 2 . .
    H H2A 0.4976 0.9424 0.2143 0.039 Uiso calc PR 0.50 1 . .
    H H2B 0.5699 0.9424 0.2698 0.039 Uiso calc PR 0.50 1 . .
    H H2C 0.4325 0.9424 0.2658 0.039 Uiso calc PR 0.50 1 . .
    C C8 0.33124(13) 0.65301(12) 0.05775(6) 0.0135(3) Uani d . 1 1 . .
    C C1 0.34603(16) 0.66906(15) 0.24300(7) 0.0225(3) Uani d . 1 1 . .
    H H1A 0.3063 0.6788 0.2084 0.034 Uiso calc R 1 1 . .
    H H1B 0.2962 0.6915 0.2691 0.034 Uiso calc R 1 1 . .
    H H1C 0.3645 0.5970 0.2482 0.034 Uiso calc R 1 1 . .
    C C4 0.28441(19) 1.06554(15) 0.13493(10) 0.0303(4) Uani d . 1 1 . .
    H H4A 0.2371 1.1245 0.1239 0.045 Uiso calc R 1 1 . .
    H H4B 0.3420 1.0543 0.1105 0.045 Uiso calc R 1 1 . .
    H H4C 0.3230 1.0781 0.1695 0.045 Uiso calc R 1 1 . .
    C C5 0.07938(19) 0.89233(17) 0.06770(8) 0.0298(4) Uani d . 1 1 . .
    H H5A 0.1051 0.8258 0.0564 0.045 Uiso calc R 1 1 . .
    H H5B 0.0891 0.9429 0.0408 0.045 Uiso calc R 1 1 . .
    H H5C -0.0018 0.8885 0.0740 0.045 Uiso calc R 1 1 . .
    C C3 0.1385(2) 0.86901(18) 0.20725(8) 0.0326(5) Uani d . 1 1 . .
    H H3A 0.2046 0.8755 0.2332 0.049 Uiso calc R 1 1 . .
    H H3B 0.1204 0.7970 0.2016 0.049 Uiso calc R 1 1 . .
    H H3C 0.0721 0.9038 0.2195 0.049 Uiso calc R 1 1 . .
    C C6 0.59248(18) 1.11584(15) 0.12221(9) 0.0284(4) Uani d . 1 1 . .
    H H6A 0.5612 1.1025 0.1553 0.043 Uiso calc R 1 1 . .
    H H6B 0.5316 1.1424 0.0973 0.043 Uiso calc R 1 1 . .
    H H6C 0.6546 1.1658 0.1274 0.043 Uiso calc R 1 1 . .
    O O6 0.02501(12) 1.04809(10) 0.14945(6) 0.0235(3) Uani d . 1 1 . .
    C C10 0.76318(18) 0.88614(18) 0.14468(9) 0.0339(5) Uani d . 1 1 . .
    H H10A 0.8142 0.9290 0.1675 0.051 Uiso calc R 1 1 . .
    H H10B 0.8093 0.8413 0.1247 0.051 Uiso calc R 1 1 . .
    H H10C 0.7149 0.8451 0.1655 0.051 Uiso calc R 1 1 . .
    H H1O -0.0374 1.0436 0.1273 0.050 Uiso d . 1 1 . .
    H H2O 0.0350 1.1118 0.1539 0.050 Uiso d . 1 1 . .
    H H1O4 0.2273 0.6343 0.0029 0.050 Uiso d P 0.50 1 . .
loop_
    _atom_site_aniso_label
    _atom_site_aniso_U_11
    _atom_site_aniso_U_22
    _atom_site_aniso_U_33
    _atom_site_aniso_U_12
    _atom_site_aniso_U_13
    _atom_site_aniso_U_23
    Sn1 0.01612(7) 0.01318(7) 0.01246(7) 0.000 0.00108(5) 0.000
    Sn3 0.01622(5) 0.01419(5) 0.01498(5) -0.00358(3) 0.00010(4) 0.00139(3)
    Sn2 0.01507(5) 0.01522(5) 0.01564(6) 0.00115(3) 0.00182(4) -0.00054(4)
    P1 0.01177(16) 0.01130(16) 0.01267(17) -0.00176(12) 0.00149(13) 0.00042(13)
    O5 0.0157(5) 0.0162(5) 0.0220(6) -0.0029(4) -0.0018(5) 0.0060(4)
    O4 0.0163(5) 0.0181(5) 0.0183(5) -0.0042(4) -0.0044(4) 0.0046(4)
    O1 0.0189(6) 0.0169(5) 0.0123(5) 0.0013(4) 0.0005(4) 0.0005(4)
    O3 0.0183(6) 0.0140(5) 0.0232(6) -0.0066(4) 0.0010(5) 0.0020(4)
    C7 0.0352(11) 0.0341(11) 0.0217(9) -0.0133(8) 0.0055(8) -0.0054(8)
    O2 0.0134(5) 0.0166(5) 0.0258(6) 0.0008(4) 0.0063(4) -0.0011(5)
    C9 0.0130(6) 0.0166(7) 0.0123(6) -0.0039(5) 0.0017(5) 0.0001(5)
    C2 0.0419(16) 0.0156(10) 0.0194(11) 0.000 0.0006(11) 0.000
    C8 0.0130(6) 0.0135(6) 0.0140(6) -0.0020(5) 0.0013(5) 0.0000(5)
    C1 0.0201(8) 0.0262(9) 0.0207(8) -0.0057(6) -0.0012(6) 0.0045(7)
    C4 0.0254(9) 0.0188(8) 0.0481(13) -0.0023(7) 0.0104(9) -0.0041(8)
    C5 0.0308(10) 0.0330(10) 0.0244(9) 0.0088(8) -0.0042(8) -0.0088(8)
    C3 0.0387(12) 0.0343(11) 0.0269(10) 0.0160(9) 0.0150(9) 0.0104(8)
    C6 0.0264(9) 0.0196(8) 0.0406(11) -0.0068(7) 0.0110(8) -0.0071(8)
    O6 0.0195(6) 0.0186(6) 0.0308(7) 0.0076(5) -0.0062(5) -0.0057(5)
    C10 0.0244(9) 0.0344(11) 0.0411(12) -0.0056(8) -0.0063(9) 0.0204(9)
_geom_special_details
;
All s.u.'s (except the s.u. in the dihedral angle between two l.s. planes) are
estimated using the full covariance matrix. The cell s.u.'s are taken into
account individually in the estimation of s.u.'s in distances, angles and
torsion angles; correlations between s.u.'s in cell parameters are only used
when they are defined by crystal symmetry. An approximate (isotropic)
treatment of cell s.u.'s is used for estimating s.u.'s involving l.s. planes.
;
loop_
    _geom_bond_atom_site_label_1
    _geom_bond_atom_site_label_2
    _geom_bond_site_symmetry_2
    _geom_bond_distance
    _geom_bond_publ_flag
    Sn1 C1 . 2.124(2) ?
    Sn1 C1 2_655 2.124(2) ?
    Sn1 C2 . 2.133(3) ?
    Sn1 O1 2_655 2.2665(12) ?
    Sn1 O1 . 2.2665(12) ?
    Sn3 C6 . 2.118(2) ?
    Sn3 C10 . 2.119(2) ?
    Sn3 C7 . 2.125(2) ?
    Sn3 O3 . 2.1522(12) ?
    Sn3 O5 3 2.4335(12) ?
    Sn2 C3 . 2.112(2) ?
    Sn2 C4 . 2.120(2) ?
    Sn2 C5 . 2.123(2) ?
    Sn2 O2 . 2.1587(12) ?
    Sn2 O6 . 2.3756(13) ?
    P1 O3 . 1.5156(12) ?
    P1 O2 . 1.5180(13) ?
    P1 O1 . 1.5310(12) ?
    P1 C9 . 1.8348(16) ?
    O5 C8 . 1.2571(19) ?
    O5 Sn3 3_445 2.4335(12) ?
    O4 C8 . 1.2752(19) ?
    O4 H1O4 . 0.8500 ?
    C7 H7A . 0.9800 ?
    C7 H7B . 0.9800 ?
    C7 H7C . 0.9800 ?
    C9 C8 . 1.511(2) ?
    C9 H9A . 0.9900 ?
    C9 H9B . 0.9900 ?
    C2 H2A . 0.9800 ?
    C2 H2B . 0.9800 ?
    C2 H2C . 0.9800 ?
    C1 H1A . 0.9800 ?
    C1 H1B . 0.9800 ?
    C1 H1C . 0.9800 ?
    C4 H4A . 0.9800 ?
    C4 H4B . 0.9800 ?
    C4 H4C . 0.9800 ?
    C5 H5A . 0.9800 ?
    C5 H5B . 0.9800 ?
    C5 H5C . 0.9800 ?
    C3 H3A . 0.9800 ?
    C3 H3B . 0.9800 ?
    C3 H3C . 0.9800 ?
    C6 H6A . 0.9800 ?
    C6 H6B . 0.9800 ?
    C6 H6C . 0.9800 ?
    O6 H1O . 0.8900 ?
    O6 H2O . 0.8500 ?
    C10 H10A . 0.9800 ?
    C10 H10B . 0.9800 ?
    C10 H10C . 0.9800 ?
loop_
    _geom_angle_atom_site_label_1
    _geom_angle_atom_site_label_2
    _geom_angle_atom_site_label_3
    _geom_angle_site_symmetry_1
    _geom_angle_site_symmetry_3
    _geom_angle
    _geom_angle_publ_flag
    C1 Sn1 C1 . 2_655 115.13(11) ?
    C1 Sn1 C2 . . 122.43(6) ?
    C1 Sn1 C2 2_655 . 122.43(6) ?
    C1 Sn1 O1 . 2_655 88.44(6) ?
    C1 Sn1 O1 2_655 2_655 89.87(6) ?
    C2 Sn1 O1 . 2_655 91.58(3) ?
    C1 Sn1 O1 . . 89.87(6) ?
    C1 Sn1 O1 2_655 . 88.44(6) ?
    C2 Sn1 O1 . . 91.58(3) ?
    O1 Sn1 O1 2_655 . 176.84(6) ?
    C6 Sn3 C10 . . 118.46(10) ?
    C6 Sn3 C7 . . 124.85(9) ?
    C10 Sn3 C7 . . 115.59(10) ?
    C6 Sn3 O3 . . 90.27(6) ?
    C10 Sn3 O3 . . 96.87(7) ?
    C7 Sn3 O3 . . 93.58(7) ?
    C6 Sn3 O5 . 3 86.24(6) ?
    C10 Sn3 O5 . 3 84.57(6) ?
    C7 Sn3 O5 . 3 88.65(7) ?
    O3 Sn3 O5 . 3 176.51(5) ?
    C3 Sn2 C4 . . 122.21(10) ?
    C3 Sn2 C5 . . 118.33(10) ?
    C4 Sn2 C5 . . 117.86(10) ?
    C3 Sn2 O2 . . 92.16(7) ?
    C4 Sn2 O2 . . 95.72(7) ?
    C5 Sn2 O2 . . 94.76(7) ?
    C3 Sn2 O6 . . 84.82(7) ?
    C4 Sn2 O6 . . 86.99(7) ?
    C5 Sn2 O6 . . 85.56(6) ?
    O2 Sn2 O6 . . 176.72(5) ?
    O3 P1 O2 . . 112.62(7) ?
    O3 P1 O1 . . 112.74(7) ?
    O2 P1 O1 . . 111.98(7) ?
    O3 P1 C9 . . 105.92(7) ?
    O2 P1 C9 . . 106.33(7) ?
    O1 P1 C9 . . 106.64(7) ?
    C8 O5 Sn3 . 3_445 120.20(10) ?
    C8 O4 H1O4 . . 114.10 ?
    P1 O1 Sn1 . . 133.13(7) ?
    P1 O3 Sn3 . . 147.67(8) ?
    Sn3 C7 H7A . . 109.5 ?
    Sn3 C7 H7B . . 109.5 ?
    H7A C7 H7B . . 109.5 ?
    Sn3 C7 H7C . . 109.5 ?
    H7A C7 H7C . . 109.5 ?
    H7B C7 H7C . . 109.5 ?
    P1 O2 Sn2 . . 147.66(8) ?
    C8 C9 P1 . . 112.86(11) ?
    C8 C9 H9A . . 109.0 ?
    P1 C9 H9A . . 109.0 ?
    C8 C9 H9B . . 109.0 ?
    P1 C9 H9B . . 109.0 ?
    H9A C9 H9B . . 107.8 ?
    Sn1 C2 H2A . . 109.5 ?
    Sn1 C2 H2B . . 109.5 ?
    H2A C2 H2B . . 109.5 ?
    Sn1 C2 H2C . . 109.5 ?
    H2A C2 H2C . . 109.5 ?
    H2B C2 H2C . . 109.5 ?
    O5 C8 O4 . . 120.75(14) ?
    O5 C8 C9 . . 120.30(14) ?
    O4 C8 C9 . . 118.94(14) ?
    Sn1 C1 H1A . . 109.5 ?
    Sn1 C1 H1B . . 109.5 ?
    H1A C1 H1B . . 109.5 ?
    Sn1 C1 H1C . . 109.5 ?
    H1A C1 H1C . . 109.5 ?
    H1B C1 H1C . . 109.5 ?
    Sn2 C4 H4A . . 109.5 ?
    Sn2 C4 H4B . . 109.5 ?
    H4A C4 H4B . . 109.5 ?
    Sn2 C4 H4C . . 109.5 ?
    H4A C4 H4C . . 109.5 ?
    H4B C4 H4C . . 109.5 ?
    Sn2 C5 H5A . . 109.5 ?
    Sn2 C5 H5B . . 109.5 ?
    H5A C5 H5B . . 109.5 ?
    Sn2 C5 H5C . . 109.5 ?
    H5A C5 H5C . . 109.5 ?
    H5B C5 H5C . . 109.5 ?
    Sn2 C3 H3A . . 109.5 ?
    Sn2 C3 H3B . . 109.5 ?
    H3A C3 H3B . . 109.5 ?
    Sn2 C3 H3C . . 109.5 ?
    H3A C3 H3C . . 109.5 ?
    H3B C3 H3C . . 109.5 ?
    Sn3 C6 H6A . . 109.5 ?
    Sn3 C6 H6B . . 109.5 ?
    H6A C6 H6B . . 109.5 ?
    Sn3 C6 H6C . . 109.5 ?
    H6A C6 H6C . . 109.5 ?
    H6B C6 H6C . . 109.5 ?
    Sn2 O6 H1O . . 117.00 ?
    Sn2 O6 H2O . . 123.00 ?
    H1O O6 H2O . . 104.00 ?
    Sn3 C10 H10A . . 109.5 ?
    Sn3 C10 H10B . . 109.5 ?
    H10A C10 H10B . . 109.5 ?
    Sn3 C10 H10C . . 109.5 ?
    H10A C10 H10C . . 109.5 ?
    H10B C10 H10C . . 109.5 ?
loop_
    _geom_torsion_atom_site_label_1
    _geom_torsion_atom_site_label_2
    _geom_torsion_atom_site_label_3
    _geom_torsion_atom_site_label_4
    _geom_torsion_site_symmetry_1
    _geom_torsion_site_symmetry_2
    _geom_torsion_site_symmetry_3
    _geom_torsion_site_symmetry_4
    _geom_torsion
    _geom_torsion_publ_flag
    O3 P1 O1 Sn1 . . . . 91.91(11) ?
    O2 P1 O1 Sn1 . . . . -36.34(12) ?
    C9 P1 O1 Sn1 . . . . -152.26(9) ?
    C1 Sn1 O1 P1 . . . . 76.70(11) ?
    C1 Sn1 O1 P1 2_655 . . . -168.15(11) ?
    C2 Sn1 O1 P1 . . . . -45.74(10) ?
    O2 P1 O3 Sn3 . . . . 164.46(14) ?
    O1 P1 O3 Sn3 . . . . 36.55(17) ?
    C9 P1 O3 Sn3 . . . . -79.71(16) ?
    C6 Sn3 O3 P1 . . . . -142.37(16) ?
    C10 Sn3 O3 P1 . . . . -23.64(17) ?
    C7 Sn3 O3 P1 . . . . 92.69(16) ?
    O3 P1 O2 Sn2 . . . . -7.05(18) ?
    O1 P1 O2 Sn2 . . . . 121.26(15) ?
    C9 P1 O2 Sn2 . . . . -122.63(15) ?
    C3 Sn2 O2 P1 . . . . -130.11(17) ?
    C4 Sn2 O2 P1 . . . . -7.43(17) ?
    C5 Sn2 O2 P1 . . . . 111.23(16) ?
    O3 P1 C9 C8 . . . . -151.17(11) ?
    O2 P1 C9 C8 . . . . -31.14(13) ?
    O1 P1 C9 C8 . . . . 88.51(12) ?
    Sn3 O5 C8 O4 3_445 . . . -12.4(2) ?
    Sn3 O5 C8 C9 3_445 . . . 166.22(11) ?
    P1 C9 C8 O5 . . . . -80.06(17) ?
    P1 C9 C8 O4 . . . . 98.60(16) ?
loop_
    _geom_hbond_atom_site_label_D
    _geom_hbond_atom_site_label_H
    _geom_hbond_atom_site_label_A
    _geom_hbond_site_symmetry_A
    _geom_hbond_distance_DH
    _geom_hbond_distance_HA
    _geom_hbond_distance_DA
    _geom_hbond_angle_DHA
    O6 H1O O5 3_455 0.89 1.83 2.693(2) 164
    O6 H2O O1 3_455 0.85 1.88 2.706(2) 161
    C9 H9A O4 7_565 0.99 2.51 3.227(2) 129
data_global
_journal_date_recd_electronic     2012-11-29
_journal_date_accepted     2013-01-08
_journal_name_full     'Acta Crystallographica, Section E'
_journal_year     2013
_journal_volume     69
_journal_issue      2
_journal_page_first     m110
_journal_page_last     m111
_journal_paper_category     QM
_journal_paper_doi     10.1107/S1600536813000676
_journal_coeditor_code     PV2611
_publ_contact_author_name     'Mouhamadou Sembene Boye'
_publ_contact_author_address
;
Departement de Chimie, Faculte des Sciences et Techniques,
Universite Cheikh Anta, Diop, Dakar, Senegal
;
_publ_contact_author_email     'mouhasboye@hotmail.com'
_publ_contact_author_fax     '00221338246318'
_publ_contact_author_phone     '00221338247804'
_publ_section_title
;\
Poly[diaqua(\m~4~-carboxylatomethylphosphonato)(\m~4~-carboxymethylphosphonato)\
pentadecamethylpentatin(IV)]
;
loop_
    _publ_author_name
    _publ_author_footnote
    _publ_author_address
    'Boye, Mouhamadou Sembene' .
;
Departement de Chimie, Faculte des Sciences et Techniques,
Universite Cheikh Anta, Diop, Dakar, Senegal
;
    'Diasse-Sarr, Aminata' .
;
Departement de Chimie, Faculte des Sciences et Techniques,
Universite Cheikh Anta, Diop, Dakar, Senegal
;
    'Grosjean, Arnaud' .
;
CNRS, Univ. Bordeaux, ICMCB, UPR 9048, 87 avenue du Dr A. Schweitzer,
F-33608 Pessac, France
;
    'Guionneau, Philippe' .
;
CNRS, Univ. Bordeaux, ICMCB, UPR 9048, 87 avenue du Dr A. Schweitzer,
F-33608 Pessac, France
;
