# Supplementary material for: Poly[diaqua­(μ4-carboxyl­atomethyl­phospho­nato)(μ4-carb­oxy­methyl­phospho­nato)penta­deca­methyl­penta­tin(IV)]
Source: Acta Crystallogr Sect E Struct Rep Online. 2013 Jan 19;69(Pt 2):m110–1. doi: 10.1107/S1600536813000676 (PMC3569204; doi:10.1107/S1600536813000676)
Supplement: Supplementary file 2 [file e-69-0m110-Isup2.hkl]

#
# h,k,l, Fc-squared, Fo-squared, sigma(Fo-squared) and status flag
#
data_I
_shelx_title ' msb172 in C 2/c * P. Guionneau * Novembre 2010'
_shelx_refln_list_code          4
_shelx_F_calc_maximum      690.66
_exptl_crystal_F_000      2176.00
_reflns_d_resolution_high  0.6396
 
loop_
 _symmetry_equiv_pos_as_xyz
 'x, y, z'
 '-x, y, -z+1/2'
 'x+1/2, y+1/2, z'
 '-x+1/2, y+1/2, -z+1/2'
 '-x, -y, -z'
 'x, -y, z-1/2'
 '-x+1/2, -y+1/2, -z'
 'x+1/2, -y+1/2, z-1/2'
 
_cell_length_a    11.6939
_cell_length_b    13.1689
_cell_length_c    25.9575
_cell_angle_alpha  90.000
_cell_angle_beta   95.400
_cell_angle_gamma  90.000
 
_shelx_F_squared_multiplier     1.000
 
loop_
 _refln_index_h
 _refln_index_k
 _refln_index_l
 _refln_F_squared_calc
 _refln_F_squared_meas
 _refln_F_squared_sigma
 _refln_observed_status
   2   0   0    14127.78    14969.75    216.85 o
   4   0   0     1242.76      874.35     41.64 o
   6   0   0   477006.09   479436.34  10693.55 o
   8   0   0    16938.00    16107.27    368.60 o
  10   0   0     4143.01     4434.84    152.69 o
  12   0   0   121759.94   116656.68   2424.20 o
  14   0   0       69.04       62.43     83.24 o
  16   0   0     2342.81     2324.25    215.08 o
  18   0   0    12443.70    11984.55    617.97 o
   1   1   0     4286.65     4631.84    194.97 o
   3   1   0      621.87      799.22     21.67 o
   5   1   0    15925.86    14442.44    223.66 o
   7   1   0    25846.70    24311.68    387.78 o
   9   1   0      140.02      182.76     29.43 o
  11   1   0    22821.39    22149.20    420.77 o
  13   1   0    31633.64    30563.86    575.12 o
  15   1   0      112.52      185.17     79.77 o
  17   1   0     9335.31     9180.15    340.92 o
   0   2   0   120735.70   127343.82   3820.17 o
   2   2   0   244226.09   257357.72   4132.82 o
   4   2   0   180488.48   187109.06   2689.21 o
   6   2   0   107321.69   108468.82   1588.84 o
   8   2   0    42601.91    41178.02    642.18 o
  10   2   0    35063.06    32683.56    547.31 o
  12   2   0     6370.25     5845.34    153.42 o
  14   2   0    15765.49    15275.81    350.49 o
  16   2   0    18536.79    18110.57    958.77 o
  18   2   0        5.51      -95.06    115.83 o
   1   3   0     2579.28     2798.69     44.19 o
   3   3   0    96922.77   101034.34   1250.55 o
   5   3   0     2449.16     3072.86     66.63 o
   7   3   0    53650.56    51881.08    780.12 o
   9   3   0     8441.51     8310.82    169.98 o
  11   3   0     7430.79     6734.81    164.97 o
  13   3   0    17721.28    17092.34    837.33 o
  15   3   0     4883.02     4793.34    171.68 o
  17   3   0     7401.29     7572.15    283.33 o
   0   4   0    56768.69    57572.23   1420.98 o
   2   4   0    27841.85    27591.62    376.36 o
   4   4   0       86.03      359.53     52.03 o
   6   4   0    93629.94    89417.80   1334.07 o
   8   4   0     8647.86     8108.77    175.20 o
  10   4   0     1811.14     1970.27     93.67 o
  12   4   0    15131.05    14799.35    458.54 o
  14   4   0    10380.37    10309.34    301.68 o
  16   4   0      538.76      567.58     92.42 o
   1   5   0    59057.73    55989.45    898.25 o
   3   5   0   147499.86   153612.05   2041.57 o
   5   5   0    14952.24    14402.23    250.40 o
   7   5   0     6307.56     6769.87    138.32 o
   9   5   0    57112.16    55440.01    869.44 o
  11   5   0      794.66      859.75     63.21 o
  13   5   0     6641.56     6480.71    189.72 o
  15   5   0     2508.79     2660.82    138.26 o
  17   5   0     1225.97     1469.72    464.80 o
   0   6   0    40818.58    42191.40   1048.59 o
   2   6   0    37901.89    37631.45    546.37 o
   4   6   0    66531.98    65395.55    834.67 o
   6   6   0    30004.35    28183.33    415.70 o
   8   6   0      407.69      476.63     41.48 o
  10   6   0    62771.97    59039.20   1073.03 o
  12   6   0     5990.48     5759.32    172.94 o
  14   6   0     1273.19     1211.64    124.87 o
  16   6   0    14417.16    14491.26   1614.70 o
   1   7   0    17044.27    16108.55    407.14 o
   3   7   0   166196.19   168832.67   2060.26 o
   5   7   0    22001.81    22243.32    504.62 o
   7   7   0     5917.53     6027.17    173.55 o
   9   7   0    51868.99    50028.07    837.22 o
  11   7   0    12985.29    12681.88    250.05 o
  13   7   0      155.08      223.54     65.90 o
  15   7   0     9457.34     9521.51    303.57 o
  17   7   0      613.16      672.25    120.61 o
   0   8   0    13215.80    13312.92    344.03 o
   2   8   0    65050.19    62886.15    862.53 o
   4   8   0     4915.07     5086.96     89.92 o
   6   8   0       71.69      133.26     24.53 o
   8   8   0    92050.81    89852.92   1414.95 o
  10   8   0      435.23      392.22     49.05 o
  12   8   0      794.49      910.43     86.71 o
  14   8   0    27015.28    27568.47   1157.67 o
  16   8   0     3783.56     4059.19    249.80 o
   1   9   0    32953.79    31913.86    676.26 o
   3   9   0    35180.21    32077.04    511.22 o
   5   9   0    31653.74    32329.38    546.82 o
   7   9   0    20988.68    20304.68    331.89 o
   9   9   0    12979.13    12826.17    264.01 o
  11   9   0    16291.97    16594.93    621.81 o
  13   9   0       87.26       49.27     65.11 o
  15   9   0     2509.48     2837.40    152.64 o
   0  10   0    23201.43    21917.42    678.53 o
   2  10   0        2.21       38.15     19.62 o
   4  10   0    10128.72    10261.65    171.83 o
   6  10   0    42133.84    41460.85    630.91 o
   8  10   0      277.95      373.95     41.48 o
  10  10   0    14903.56    15100.38    306.27 o
  12  10   0     4611.50     4594.21    185.57 o
  14  10   0     2072.82     2064.89    152.39 o
   1  11   0     6143.12     5906.52    354.05 o
   3  11   0     2886.16     3035.98    104.09 o
   5  11   0      344.38      480.47     41.48 o
   7  11   0     1083.30     1038.56     73.58 o
   9  11   0     4293.29     4249.02    125.06 o
  11  11   0      106.74      110.69     56.25 o
  13  11   0       17.78      119.77    117.92 o
  15  11   0       53.82       26.28     80.82 o
   0  12   0    18402.07    18029.39    782.09 o
   2  12   0     1103.85      989.97     53.30 o
   4  12   0     6588.94     6425.32    142.35 o
   6  12   0    20253.78    19559.17    387.37 o
   8  12   0     4987.54     4996.31    180.44 o
  10  12   0     4223.28     4255.47    308.80 o
  12  12   0     6032.17     6762.83    251.67 o
  14  12   0      618.03      998.87    253.20 o
   1  13   0     3140.23     3051.99    115.23 o
   3  13   0    22041.22    21258.70    395.93 o
   5  13   0       46.51      184.47     38.33 o
   7  13   0     2664.01     2832.49    176.93 o
   9  13   0    21316.89    21652.98    771.47 o
  11  13   0     1606.81     1794.47    124.45 o
  13  13   0      207.79      332.61    117.93 o
   0  14   0      905.43      997.11     95.56 o
   2  14   0    20043.72    19042.69    380.58 o
   4  14   0     9898.74     9467.54    206.21 o
   6  14   0      368.78      475.27     73.09 o
   8  14   0    16948.10    17360.47    439.49 o
  10  14   0      566.05      479.03     78.02 o
  12  14   0     1174.67     1093.77    166.50 o
   1  15   0     8300.26     8281.67    211.47 o
   3  15   0    19799.10    20285.03    549.76 o
   5  15   0    24690.24    24313.87    654.65 o
   7  15   0     8695.80     8980.63    287.13 o
   9  15   0     3699.80     3770.88    179.04 o
  11  15   0    15285.86    15926.90    586.88 o
   0  16   0    21755.64    21329.75    572.25 o
   2  16   0      148.35      181.55     86.71 o
   4  16   0     3796.81     3794.77    159.41 o
   6  16   0     3379.59     3511.98    166.53 o
   8  16   0     2013.85     2082.43    142.01 o
  10  16   0     4754.37     5041.51    374.73 o
   1  17   0     2091.67     1990.47    117.74 o
   3  17   0    19965.51    20383.22    527.79 o
   5  17   0     2551.95     2700.46    169.99 o
   7  17   0      425.01      634.63    190.77 o
   9  17   0    14178.90    14877.43    508.09 o
   0  18   0     4329.58     4437.85    267.12 o
   2  18   0     5165.99     5435.67    215.91 o
   4  18   0      167.50       50.47    145.67 o
   6  18   0     3747.13     4137.06    203.22 o
   8  18   0     2493.14     2737.19    211.41 o
   1  19   0     7682.64     8254.69    318.01 o
   3  19   0     1497.86     1443.30    137.36 o
   5  19   0     2985.58     3271.97    253.25 o
   0  20   0     2938.13     3293.98    471.80 o
   2  20   0    11495.63    11846.85    436.86 o
   4  20   0     8269.00     8538.61    503.24 o
 -17   1   1     4040.29     3739.80    246.21 o
 -15   1   1     1240.07     1227.52    120.01 o
 -13   1   1    15093.21    14418.13    378.62 o
 -11   1   1        9.39      186.17     48.32 o
  -9   1   1      169.84      324.92     72.84 o
  -7   1   1    47617.95    46021.30    633.03 o
  -5   1   1    46463.88    47358.04    657.09 o
  -3   1   1   155024.38   161475.20   2207.54 o
  -1   1   1   305160.75   172657.30   5887.41 o
   1   1   1    10852.95    11963.31    170.69 o
   3   1   1    52898.69    54105.21    799.28 o
   5   1   1    15203.37    15699.97    243.33 o
   7   1   1     6534.59     6385.87    122.47 o
   9   1   1    28709.20    27262.93    425.41 o
  11   1   1    12091.07    11343.71    409.83 o
  13   1   1     7740.79     7436.90    200.14 o
  15   1   1    18625.80    18748.43    415.38 o
  17   1   1       94.09      230.43    201.16 o
 -18   2   1      175.74      -22.85    152.61 o
 -16   2   1     9572.32     9264.07    322.99 o
 -14   2   1     6401.18     6420.03    198.37 o
 -12   2   1     1191.08     1116.84     73.11 o
 -10   2   1    16420.66    15398.53    344.07 o
  -8   2   1    52800.67    51312.16    812.92 o
  -6   2   1    31663.84    30598.56    488.81 o
  -4   2   1    60714.51    64100.89    866.26 o
  -2   2   1   113024.91   121086.06   2260.51 o
   0   2   1   106966.60   116992.09   1262.24 o
   2   2   1    28700.92    31303.89    360.76 o
   4   2   1    79690.53    81587.81   1169.74 o
   6   2   1    17992.08    19145.53    317.10 o
   8   2   1      101.43      185.58     48.56 o
  10   2   1    11715.73    12155.75    416.80 o
  12   2   1    12229.56    11595.95    256.84 o
  14   2   1        5.05       -7.98     48.32 o
  16   2   1      316.79      367.50    100.58 o
  18   2   1      822.48      708.42    169.80 o
 -17   3   1     7026.98     7411.45    278.35 o
 -15   3   1    14423.39    14651.47    392.53 o
 -13   3   1     5336.57     5380.93    166.57 o
 -11   3   1    19580.20    18608.26    383.68 o
  -9   3   1    18906.61    18581.12    325.68 o
  -7   3   1     5988.29     5912.20    263.85 o
  -5   3   1   112761.64   113461.88   1672.08 o
  -1   3   1    54945.22    60252.60    661.58 o
   1   3   1   109561.59   112050.86   1391.16 o
   3   3   1     4581.33     4330.96     71.09 o
   7   3   1    12411.80    12001.47    316.26 o
   9   3   1     7655.71     7199.92    239.56 o
  11   3   1    45211.20    43812.05    746.98 o
  13   3   1     9905.50     9507.22    236.84 o
  15   3   1      516.74      415.18     97.74 o
  17   3   1    17821.67    17287.59   1062.85 o
 -16   4   1     3720.90     3481.76    218.19 o
 -14   4   1    14599.59    14087.90    614.72 o
 -12   4   1    11863.30    11576.58    256.83 o
 -10   4   1    27403.77    26610.89    518.47 o
  -8   4   1    55355.02    53029.12    806.02 o
  -6   4   1    24664.68    24177.49    519.03 o
  -4   4   1    37269.62    39366.16    548.23 o
  -2   4   1   377564.00   398052.50  12624.77 o
   0   4   1    54395.30    54983.82    749.10 o
   2   4   1    31541.25    34025.48    497.05 o
   4   4   1   179988.70   184877.70   2715.96 o
   6   4   1    95683.33    93259.40   1402.06 o
   8   4   1     1476.76     1818.09     68.16 o
  10   4   1    36916.61    34729.16    579.20 o
  12   4   1    10960.78    10344.81    256.95 o
  14   4   1     2669.56     2659.05    364.26 o
  16   4   1     3735.35     3857.45    253.27 o
 -17   5   1      330.56      423.15    159.55 o
 -15   5   1     1090.55     1263.64     98.34 o
 -13   5   1    29247.97    29011.53    561.44 o
 -11   5   1     1237.41     1108.87     66.09 o
  -9   5   1     1676.13     1722.34     70.00 o
  -7   5   1    62714.11    59297.69    900.19 o
  -5   5   1     2399.68     2530.58     61.56 o
  -3   5   1    82511.38    83577.54   1250.61 o
  -1   5   1    19212.19    19780.39    311.38 o
   1   5   1    72705.73    72911.98   1678.90 o
   3   5   1   139851.22   142970.72   1886.03 o
   5   5   1       47.03       83.24     27.75 o
   7   5   1    27344.41    26362.66    444.82 o
   9   5   1    77473.73    72311.03   1113.90 o
  11   5   1     5982.63     5643.84    155.00 o
  13   5   1    11667.44    11421.92    278.64 o
  15   5   1    18227.27    16953.88    451.60 o
  17   5   1     4087.85     4191.91    255.20 o
 -16   6   1     3037.76     3181.49    181.15 o
 -14   6   1    10033.66     9597.68    276.62 o
 -12   6   1     7567.69     7090.25    190.15 o
 -10   6   1     5321.96     5143.16    150.87 o
  -8   6   1    61858.22    61077.90    968.67 o
  -6   6   1    38392.25    38023.07    549.75 o
  -4   6   1    24019.24    25535.99    557.39 o
  -2   6   1    95453.49    95882.59   1299.28 o
   0   6   1    57424.09    54448.24   1746.18 o
   2   6   1    24859.43    23375.49    330.37 o
   4   6   1   132211.02   131415.97   1761.42 o
   6   6   1    17588.81    17906.45    270.37 o
   8   6   1      197.64      239.12     34.34 o
  10   6   1    14895.11    14304.65    284.88 o
  12   6   1     9506.69     9031.24    228.25 o
  14   6   1     1763.18     1894.01    114.58 o
  16   6   1      381.85      537.75    116.54 o
 -17   7   1       35.83      -17.34     97.11 o
 -15   7   1    23534.52    23137.01   1181.59 o
 -13   7   1      131.52      266.15     54.98 o
 -11   7   1     3584.01     3306.50    145.72 o
  -9   7   1    55624.12    52730.25    853.77 o
  -7   7   1    13577.00    12982.21    217.26 o
  -5   7   1       25.09       65.90     12.41 o
  -3   7   1   100002.14    99640.52   1941.28 o
  -1   7   1     7703.67     7459.92    136.86 o
   1   7   1       87.80      167.39     58.96 o
   3   7   1    22251.23    22184.50    484.00 o
   5   7   1    92010.56    92264.94   1776.22 o
   7   7   1     1349.95     1230.71     69.27 o
   9   7   1    10190.16     9690.00    281.27 o
  11   7   1    28354.61    27649.65    572.94 o
  13   7   1      286.65      277.19     61.17 o
  15   7   1      319.36      202.80     73.08 o
  17   7   1    14234.07    14576.49    597.23 o
 -16   8   1     1390.84     1506.27    141.80 o
 -14   8   1     4496.03     5011.11    181.62 o
 -12   8   1     4244.60     4576.21    156.43 o
 -10   8   1     1380.88     1267.14     71.64 o
  -8   8   1    25528.56    24953.54    437.56 o
  -6   8   1     8703.84     8352.59    154.63 o
  -4   8   1      994.69      983.51     36.55 o
  -2   8   1    58728.34    55862.27    772.46 o
   0   8   1      312.20      313.55     29.43 o
   2   8   1      489.20      572.40     41.62 o
   4   8   1    54873.11    54335.23    800.83 o
   6   8   1     1458.72     1527.15     44.89 o
   8   8   1     5971.25     6292.98    148.40 o
  10   8   1    10948.97    10603.83    361.12 o
  12   8   1     2747.11     2764.28    128.36 o
  14   8   1     3543.62     3551.16    151.71 o
  16   8   1     3476.88     3275.43    218.57 o
 -15   9   1     1186.79     1389.24    360.74 o
 -13   9   1      779.39      828.20     81.67 o
 -11   9   1    54164.54    54445.04    986.70 o
  -9   9   1      706.84      781.62     73.09 o
  -7   9   1      503.26      709.28     49.05 o
  -5   9   1   111023.20   111205.51   1529.97 o
  -3   9   1    12437.60    12009.85    208.57 o
  -1   9   1     5640.30     5669.11    137.20 o
   1   9   1   165970.92   159869.94   2428.55 o
   3   9   1      788.41      910.07     69.37 o
   5   9   1     2396.69     2487.88     66.06 o
   7   9   1   106511.81   104462.71   1480.00 o
   9   9   1      354.00      343.05     46.41 o
  11   9   1      345.89      369.56     62.43 o
  13   9   1    15254.04    14997.66    427.12 o
  15   9   1       47.57      137.98     82.95 o
 -14  10   1     1004.83      966.24    104.84 o
 -12  10   1    15766.23    15350.02    413.32 o
 -10  10   1     5991.65     6275.92    270.69 o
  -8  10   1     2390.85     2376.43     83.41 o
  -6  10   1     9032.96     9045.96    197.91 o
  -4  10   1     1736.87     1706.41     72.85 o
  -2  10   1     2868.85     2543.13    159.61 o
   0  10   1      384.32      396.51     39.24 o
   2  10   1     8608.11     8388.14    161.83 o
   4  10   1        1.71       16.85     16.65 o
   6  10   1      384.18      539.74     48.56 o
   8  10   1    38746.37    37876.10    620.54 o
  10  10   1     4140.18     4314.53    140.03 o
  12  10   1     7741.74     7519.52    248.14 o
  14  10   1    15154.27    15565.36    450.76 o
 -15  11   1     4386.97     4680.63    225.52 o
 -13  11   1    18539.54    19319.12    538.70 o
 -11  11   1    10978.57    11321.92    293.38 o
  -9  11   1    47869.12    47721.95    788.09 o
  -7  11   1    44064.25    44011.41    763.60 o
  -5  11   1    65062.60    63238.93   1014.06 o
  -3  11   1    58625.40    55360.44    800.17 o
  -1  11   1    54845.38    52926.71   1463.42 o
   1  11   1    62261.60    60677.05   1042.88 o
   3  11   1   113215.05   113486.18   1522.65 o
   5  11   1    46147.21    45379.95    712.23 o
   7  11   1    16992.62    16781.49    302.17 o
   9  11   1    33860.21    34665.91   1263.20 o
  11  11   1    10309.67    10388.13    374.93 o
  13  11   1     5171.12     5361.02    204.91 o
  15  11   1     5794.55     5980.40    256.75 o
 -14  12   1       22.89       79.28     83.24 o
 -12  12   1     2544.69     2716.37    156.11 o
 -10  12   1    25811.79    26588.89    544.63 o
  -8  12   1     1930.51     2074.67     83.40 o
  -6  12   1     2336.43     2420.13     97.14 o
  -4  12   1     2415.60     2476.65     89.87 o
  -2  12   1     1388.74     1169.40     58.26 o
   0  12   1       28.49      127.41     65.90 o
   2  12   1      138.54      166.48     29.43 o
   4  12   1     2370.91     2477.54     78.50 o
   6  12   1    27734.25    27262.18    485.98 o
   8  12   1     8107.72     8459.10    208.46 o
  10  12   1     3065.35     2980.51    125.04 o
  12  12   1     6907.41     7301.16    336.63 o
  14  12   1    16790.72    16956.14    632.09 o
 -13  13   1      378.08      267.24     97.73 o
 -11  13   1    39766.18    41372.01    997.33 o
  -9  13   1     2213.23     2726.03    267.12 o
  -7  13   1        1.36       88.04     86.71 o
  -5  13   1   117338.86   115956.39   1860.66 o
  -3  13   1    17166.69    16850.99    363.64 o
  -1  13   1      992.76     1038.05     60.01 o
   1  13   1   113895.19   111766.61   1768.34 o
   3  13   1     8382.67     7989.90    169.32 o
   5  13   1      111.63      165.22     72.84 o
   7  13   1    67965.12    68997.28   2803.45 o
   9  13   1     1340.62     1250.10    280.97 o
  11  13   1      319.18      513.33     90.64 o
  13  13   1    12949.41    13961.78    642.32 o
 -12  14   1    13188.47    13675.06    488.40 o
 -10  14   1      362.62      391.83     82.96 o
  -8  14   1      290.01      365.76     80.82 o
  -6  14   1     9430.70     9357.76    267.53 o
  -4  14   1      113.61       97.11     44.15 o
  -2  14   1     2413.19     2509.02     94.85 o
   0  14   1     1324.52     1353.82     80.83 o
   2  14   1    18151.14    18112.54    363.77 o
   4  14   1      498.51      616.83     54.98 o
   6  14   1     1197.58     1314.34     89.23 o
   8  14   1    25793.51    26721.50    634.16 o
  10  14   1      518.37      576.17     94.81 o
  12  14   1     2499.45     2821.18    253.24 o
 -11  15   1     1636.56     1893.50    284.44 o
  -9  15   1     9599.19    10139.34    323.99 o
  -7  15   1     1788.75     1876.81    120.12 o
  -5  15   1     1538.98     1753.44    122.91 o
  -3  15   1    30531.77    30242.54    603.44 o
  -1  15   1    16565.34    15905.48    330.43 o
   1  15   1     4511.50     4536.44    263.71 o
   3  15   1    16608.80    17001.23    480.56 o
   5  15   1    10743.79    10965.98    299.54 o
   7  15   1     1636.98     1539.79    107.59 o
   9  15   1     4679.99     5199.36    208.16 o
  11  15   1    10317.49    10790.37    407.45 o
 -10  16   1     1419.45     1383.83    134.84 o
  -8  16   1    12932.93    13525.22    441.60 o
  -6  16   1     2693.49     2761.93    146.94 o
  -4  16   1      690.08      774.15     87.89 o
  -2  16   1    18128.34    18867.34    819.91 o
   0  16   1     3508.28     3617.26    156.13 o
   2  16   1     3135.03     3088.83    137.12 o
   4  16   1    30838.15    30737.91    723.40 o
   6  16   1       14.05       30.83     65.00 o
   8  16   1     1942.75     1962.29    152.63 o
  10  16   1     9098.53     9616.20    428.43 o
  -9  17   1      435.31      427.61    112.50 o
  -7  17   1     4421.39     4803.29    340.02 o
  -5  17   1     3454.99     3633.89    161.91 o
  -3  17   1     2609.53     2917.31    152.09 o
  -1  17   1     2098.12     2226.76    204.67 o
   1  17   1     7042.27     7243.00    213.29 o
   3  17   1     3965.14     3938.42    171.52 o
   5  17   1     1904.47     2283.30    137.36 o
   7  17   1     1794.11     1954.31    142.01 o
   9  17   1     4388.22     4531.95    278.42 o
  -8  18   1     9559.10    10011.00    649.08 o
  -6  18   1    12828.25    12996.08    455.93 o
  -4  18   1     5265.28     5816.65    288.00 o
  -2  18   1    11398.19    11794.70    348.18 o
   0  18   1    17233.40    17721.67    562.83 o
   2  18   1     4804.70     4776.14    201.48 o
   4  18   1    10708.35    10929.03    372.24 o
   6  18   1    10631.65    10813.71    387.46 o
   8  18   1     2387.13     2376.93    222.02 o
  -7  19   1      411.37      464.24    121.46 o
  -5  19   1     5948.50     6566.74    274.68 o
  -3  19   1     2971.41     3170.86    178.62 o
  -1  19   1     3171.26     3334.84    277.54 o
   1  19   1     7292.09     8110.05    475.45 o
   3  19   1       11.39        8.32    149.14 o
   5  19   1     7324.78     7491.45    530.97 o
  -4  20   1       26.53      173.95    104.05 o
  -2  20   1    26024.91    25909.07    810.60 o
   0  20   1      756.63      857.00    114.99 o
   2  20   1        5.18      -21.22     81.67 o
   4  20   1    11448.71    11779.10    526.66 o
 -18   0   2      725.48      860.20    187.30 o
 -16   0   2    20627.15    19908.77   1153.53 o
 -14   0   2     9534.33     9435.46    555.44 o
 -12   0   2     4742.64     4802.62    180.45 o
 -10   0   2   127126.33   123641.79   2396.02 o
  -8   0   2    34108.02    31958.36    662.46 o
  -6   0   2    40304.00    38792.13    930.12 o
  -4   0   2   434272.50   413466.47  13296.17 o
  -2   0   2    50186.93    51967.00    706.02 o
   4   0   2    30220.54    30044.80    622.73 o
   6   0   2     5490.95     5388.71    152.77 o
   8   0   2   162400.06   158217.88   2977.33 o
  10   0   2      117.90      166.48     41.62 o
  12   0   2     8787.03     8651.16    277.73 o
  14   0   2    28336.94    26881.56    737.24 o
  16   0   2      239.81      443.96    124.86 o
  18   0   2      103.95      235.85    180.35 o
 -17   1   2    11130.70    11224.15    467.53 o
 -15   1   2    14055.18    13941.65    402.36 o
 -13   1   2       61.63       64.22    145.67 o
 -11   1   2    21579.54    21246.40    422.66 o
  -9   1   2    16405.97    15265.13    263.86 o
  -7   1   2      705.39      908.34     76.31 o
  -5   1   2    10063.53    10274.02    164.22 o
  -3   1   2    22100.17    23220.48    695.95 o
  -1   1   2    11947.99    12177.08    189.01 o
   1   1   2    17150.36    17902.91    181.18 o
   3   1   2    83880.02    87447.82   1203.72 o
   5   1   2    44029.63    45701.36    753.26 o
   7   1   2    45739.47    44533.55    634.48 o
   9   1   2    80226.95    76320.67   1053.40 o
  11   1   2    15033.79    14744.38    257.92 o
  13   1   2     7843.79     7303.46    198.40 o
  15   1   2    31885.47    30152.10    634.91 o
  17   1   2     7603.83     7349.90    354.88 o
 -18   2   2     3740.42     3700.56    255.19 o
 -16   2   2     3441.81     3324.93    151.71 o
 -14   2   2    24249.01    23443.99    931.64 o
 -12   2   2     6577.06     6348.60    256.84 o
 -10   2   2    37227.54    35468.40    676.92 o
  -8   2   2   161464.09   155987.00   2276.99 o
  -6   2   2    99317.25   103478.08   1574.42 o
  -4   2   2    70378.00    72527.18    990.13 o
   0   2   2    82861.11    88916.43    855.21 o
   2   2   2   170119.72   173925.19   3167.95 o
   4   2   2   103275.27   103971.32   1412.63 o
   6   2   2    42195.42    42419.09    619.79 o
   8   2   2    16594.16    17082.51    267.68 o
  10   2   2    66496.87    62980.96    987.57 o
  12   2   2    16161.50    15805.05    321.19 o
  14   2   2      230.79      294.41     60.00 o
  16   2   2     2344.49     2430.83    154.48 o
  18   2   2     1549.54     2601.57    395.44 o
 -17   3   2     3041.61     3088.54    184.88 o
 -15   3   2     3236.26     3269.79    160.65 o
 -13   3   2      167.42      329.21     51.33 o
 -11   3   2    14641.01    13876.29    319.79 o
  -9   3   2      141.51      389.06     55.49 o
  -7   3   2    23346.45    23194.76    449.13 o
  -5   3   2    14918.23    15747.90    244.57 o
  -3   3   2     5249.96     5247.01     96.79 o
  -1   3   2    54457.32    56784.71    598.64 o
   1   3   2     3370.20     3866.93     63.29 o
   3   3   2    47342.89    48783.80    617.67 o
   5   3   2    43661.18    44348.89    628.37 o
   7   3   2        3.65      211.63     39.24 o
   9   3   2    21018.73    20185.84    324.62 o
  11   3   2    31160.86    29616.17    530.22 o
  13   3   2     6959.16     6707.77    423.43 o
  15   3   2     8716.39     8025.75    259.61 o
  17   3   2     2136.82     2049.94    194.26 o
 -16   4   2     6743.04     6886.48    510.14 o
 -14   4   2     3397.09     3541.26    140.02 o
 -12   4   2    11990.24    11544.46    258.60 o
 -10   4   2    32889.07    32208.12    535.43 o
  -8   4   2     5170.39     5465.96    121.54 o
  -6   4   2    12039.54    11992.89    186.39 o
  -4   4   2   241943.03   248196.78   3268.46 o
  -2   4   2     1803.50     2322.81     41.50 o
   0   4   2     2989.15     2832.97     54.01 o
   2   4   2   157476.17   166775.64   2174.23 o
   4   4   2      383.97      302.77     19.62 o
   6   4   2       16.75      113.12     29.41 o
   8   4   2    87435.83    82121.27   1268.62 o
  10   4   2    14462.76    14093.20    271.88 o
  12   4   2       82.24      151.43     62.43 o
  14   4   2    15729.21    15366.06    368.75 o
  16   4   2     3688.43     3387.08    158.38 o
 -17   5   2     4818.10     4816.56    243.65 o
 -15   5   2       41.88       69.37     86.71 o
 -13   5   2    13641.88    13624.99    316.97 o
 -11   5   2    13242.98    12962.66    269.94 o
  -9   5   2       48.83      138.73     44.14 o
  -7   5   2    32466.30    30923.71    451.68 o
  -5   5   2    86292.73    85396.84   1182.86 o
  -3   5   2    20283.96    20724.48    263.58 o
  -1   5   2    72357.28    71002.81    969.21 o
   1   5   2    46418.57    44748.82    716.05 o
   3   5   2     4046.84     4666.47     83.46 o
   5   5   2    69152.03    69002.37    970.70 o
   7   5   2    16366.66    15517.38    268.49 o
   9   5   2    10166.56    10022.28    203.53 o
  11   5   2     3498.74     3479.82    149.19 o
  13   5   2     2234.94     2245.23    113.35 o
  15   5   2     4507.18     4452.19    176.64 o
  17   5   2      553.12      790.82    136.66 o
 -16   6   2     6718.48     7145.10    261.81 o
 -14   6   2    12864.30    12553.51    335.37 o
 -12   6   2     1249.65     1486.78    100.59 o
 -10   6   2    24612.38    23687.90    499.71 o
  -8   6   2    23113.09    22717.91    382.25 o
  -6   6   2      202.92      355.01     29.43 o
  -4   6   2    26902.54    26695.22    361.06 o
  -2   6   2     2631.90     2405.51     53.98 o
   0   6   2    67669.68    63902.26   1221.75 o
   2   6   2    14733.85    13955.07    211.40 o
   4   6   2    13547.09    12826.49    382.45 o
   6   6   2    99515.47    96934.30   1334.18 o
   8   6   2     2124.50     2090.50     93.67 o
  10   6   2     3522.75     3508.13    108.38 o
  12   6   2    54519.16    52307.07    853.08 o
  14   6   2     1733.73     1711.92    130.91 o
  16   6   2      112.25      224.28    232.38 o
 -17   7   2      963.99     1004.32    159.13 o
 -15   7   2      361.41      595.80    114.46 o
 -13   7   2    21104.18    20887.69    674.17 o
 -11   7   2    13463.61    13220.11    263.14 o
  -9   7   2     1245.47     1554.06    149.16 o
  -7   7   2    95961.73    95840.49   1302.06 o
  -5   7   2    35840.86    34872.82    506.22 o
  -3   7   2        3.66       96.12     19.62 o
  -1   7   2   186845.69   180394.11   3551.80 o
   1   7   2    86370.45    80155.38   1523.01 o
   3   7   2      142.50      258.12     21.67 o
   5   7   2    37850.76    38668.08    513.51 o
   7   7   2    34131.77    33824.00    723.13 o
   9   7   2     3180.87     3113.27    131.85 o
  11   7   2     8098.31     7721.28    218.08 o
  13   7   2     1985.61     2199.45    111.56 o
  15   7   2     2003.35     2158.21    149.53 o
  17   7   2       68.04     -221.97    221.97 o
 -16   8   2      345.83      384.75    114.46 o
 -14   8   2      971.41     1261.35     96.24 o
 -12   8   2    37452.36    37019.72    661.92 o
 -10   8   2       57.97       32.37     37.23 o
  -8   8   2    16029.11    16122.27    389.19 o
  -6   8   2    13640.82    14051.08    239.75 o
  -4   8   2       44.49      229.78     52.03 o
  -2   8   2    11306.33    11048.77    179.32 o
   0   8   2     5526.70     5480.65    120.21 o
   2   8   2    19562.93    19000.77    326.54 o
   4   8   2    96983.37    97008.53   1320.02 o
   6   8   2     1709.51     2024.27     58.26 o
   8   8   2    14887.62    14450.89    273.79 o
  10   8   2    17813.10    17865.23    410.03 o
  12   8   2    12756.06    12857.62    607.69 o
  14   8   2     4918.21     4844.84    199.87 o
  16   8   2    14104.81    14767.79    508.33 o
 -15   9   2     2937.77     3083.74    204.68 o
 -13   9   2     5205.00     5229.66    183.21 o
 -11   9   2     5637.46     5725.24    170.06 o
  -9   9   2     5636.16     6187.65    178.69 o
  -7   9   2    34015.95    33974.52    539.77 o
  -5   9   2    27388.23    27553.84    425.29 o
  -3   9   2     2659.32     2783.53     71.02 o
  -1   9   2    47425.91    44816.69   1498.69 o
   1   9   2    94039.78    89878.66   1338.64 o
   3   9   2      544.02      719.08     35.69 o
   5   9   2     8509.24     9096.82    173.53 o
   7   9   2    31162.51    31162.18    489.82 o
   9   9   2     1584.29     1797.86     76.67 o
  11   9   2      268.13      403.95     54.98 o
  13   9   2     6828.50     7022.22    440.74 o
  15   9   2      415.60      254.16     94.22 o
 -14  10   2     7119.19     7760.50    295.50 o
 -12  10   2       14.70       43.81     52.03 o
 -10  10   2    15972.92    16191.34    319.32 o
  -8  10   2     2427.67     2517.97     94.83 o
  -6  10   2       20.44       65.58     26.64 o
  -4  10   2    11813.18    11580.37    451.57 o
  -2  10   2     2265.91     2139.78     68.17 o
   0  10   2    22241.51    21177.40    438.37 o
   2  10   2    29840.26    28962.61    464.77 o
   4  10   2     5063.57     4969.34     99.81 o
   6  10   2    42458.77    41921.14    638.35 o
   8  10   2     7856.38     8137.24    423.49 o
  10  10   2       19.37      119.41    131.80 o
  12  10   2    11933.52    12147.13    701.35 o
  14  10   2      184.21      280.44     83.24 o
 -15  11   2      357.99      397.47    235.85 o
 -13  11   2     4378.51     4911.15    220.64 o
 -11  11   2      693.30      988.95     76.31 o
  -9  11   2     2586.80     2597.67     95.58 o
  -7  11   2     1527.05     1726.69    149.16 o
  -5  11   2     1781.84     1826.84     80.84 o
  -3  11   2      137.73      238.06     36.54 o
  -1  11   2     5674.03     5784.82    128.35 o
   1  11   2        0.95      115.69     34.63 o
   3  11   2     5365.38     5729.94    120.68 o
   5  11   2     9303.05     9380.63    176.77 o
   7  11   2        1.78       84.84     31.60 o
   9  11   2      312.60      428.85     86.71 o
  11  11   2       29.64       67.48     53.29 o
  13  11   2        9.62       65.79     73.10 o
  15  11   2       91.44       43.53    149.14 o
 -14  12   2     3250.02     3198.63    211.62 o
 -12  12   2     4997.56     5607.31    211.00 o
 -10  12   2     4213.33     4461.68    298.39 o
  -8  12   2     2371.28     2321.47     90.66 o
  -6  12   2     6294.16     5917.55    142.34 o
  -4  12   2     3751.77     3601.77    117.77 o
  -2  12   2     9636.82     9657.58    347.23 o
   0  12   2     6388.19     5764.25    211.73 o
   2  12   2     9489.61     9142.00    211.80 o
   4  12   2     6063.87     5898.24    134.91 o
   6  12   2     6393.33     6509.05    186.32 o
   8  12   2     2239.14     2478.23    215.08 o
  10  12   2     2909.48     3015.21    128.16 o
  12  12   2      379.49      447.25     81.93 o
  14  12   2      928.08     1077.02    124.46 o
 -13  13   2    10309.51    11085.96    718.55 o
 -11  13   2      946.34     1223.68    127.26 o
  -9  13   2       77.29      190.51     68.15 o
  -7  13   2     5100.90     5254.93    180.44 o
  -5  13   2     1891.60     1954.84     79.95 o
  -3  13   2     1518.51     1620.14     76.67 o
  -1  13   2    14627.23    14319.67    399.50 o
   1  13   2      240.31      403.66     97.12 o
   3  13   2    10501.45    10492.18    213.56 o
   5  13   2    15235.51    14521.86    345.69 o
   7  13   2       67.07       95.03     48.32 o
   9  13   2     1733.07     1763.09    242.82 o
  11  13   2      101.88       85.74     54.41 o
  13  13   2     1446.80     1570.31    169.97 o
 -12  14   2     5763.97     6790.24    336.59 o
 -10  14   2      407.06      471.31    142.21 o
  -8  14   2     4207.70     4500.59    178.65 o
  -6  14   2    10013.19    10115.25    283.97 o
  -4  14   2      182.01      187.73     48.56 o
  -2  14   2    17875.90    18226.62    407.51 o
   0  14   2     1575.71     1600.26    107.54 o
   2  14   2     1088.38     1227.30     76.31 o
   4  14   2    17096.30    17262.23    355.59 o
   6  14   2       90.36       41.62    159.54 o
   8  14   2     1669.66     1799.16    102.67 o
  10  14   2    11163.63    11335.00    360.84 o
  12  14   2      426.47      419.74    106.42 o
 -11  15   2     8632.65     8609.66    340.97 o
  -9  15   2     4976.95     5073.68    225.54 o
  -7  15   2    14032.54    14230.14    395.14 o
  -5  15   2     9457.27     9671.69    264.97 o
  -3  15   2     1257.65     1333.36     83.25 o
  -1  15   2    15585.18    14973.07    325.50 o
   1  15   2    37852.26    36347.33   1761.50 o
   3  15   2      919.54     1036.94     85.74 o
   5  15   2     2223.27     2438.11    115.01 o
   7  15   2    17777.48    17686.77    459.32 o
   9  15   2      608.26      823.83    107.52 o
  11  15   2     1144.72     1351.24    146.68 o
 -10  16   2     5246.25     6036.48    277.22 o
  -8  16   2      241.43      406.39     93.20 o
  -6  16   2     2726.30     2848.86    149.58 o
  -4  16   2    11699.78    11656.84    328.54 o
  -2  16   2      219.97      246.84     76.30 o
   0  16   2     9490.49     9342.70    374.91 o
   2  16   2     3703.82     3807.47    154.03 o
   4  16   2     1621.05     1467.00    102.67 o
   6  16   2    13198.92    13406.23    380.55 o
   8  16   2      657.60      987.00    124.92 o
  10  16   2       66.85      -20.81    100.80 o
  -9  17   2      254.88      337.13    142.20 o
  -7  17   2    24251.71    26074.86    736.80 o
  -5  17   2     8298.11     8600.70    279.78 o
  -3  17   2       61.52       47.76     61.53 o
  -1  17   2    26622.32    27211.51   1209.85 o
   1  17   2     9101.76     9493.60    253.50 o
   3  17   2     2453.69     2331.23    129.94 o
   5  17   2    16519.30    17295.23    476.38 o
   7  17   2     7879.85     7995.40    340.12 o
   9  17   2     2318.18     2556.16    267.11 o
  -8  18   2      284.37      514.97    120.10 o
  -6  18   2     2423.31     2606.65    169.20 o
  -4  18   2     9973.93    10761.23    375.33 o
  -2  18   2     3743.99     4086.38    183.95 o
   0  18   2      300.69      303.44     97.12 o
   2  18   2     4125.61     4429.74    186.26 o
   4  18   2      561.33      573.66    105.38 o
   6  18   2     1751.08     2113.31    291.38 o
   8  18   2     6354.46     6638.54    360.89 o
  -7  19   2     1039.64      829.40    174.76 o
  -5  19   2     8250.62     8607.31    333.33 o
  -3  19   2     4091.07     4152.79    281.03 o
  -1  19   2     1636.24     1823.88    137.10 o
   1  19   2     5278.55     5808.67    252.68 o
   3  19   2     2885.80     3429.08    183.93 o
   5  19   2     1898.42     1797.39    171.55 o
  -4  20   2      780.56      733.07    138.74 o
  -2  20   2     9040.31     8935.81    363.13 o
   0  20   2     3366.65     3412.43    211.63 o
   2  20   2     2603.18     2438.15    169.20 o
   4  20   2     5861.25     5891.74    317.94 o
 -17   1   3     1523.61     1575.06    207.41 o
 -15   1   3      577.44      555.57     80.82 o
 -13   1   3     1761.00     1793.75     90.19 o
 -11   1   3     7154.17     7318.59    176.71 o
  -9   1   3     4586.63     4439.40    114.64 o
  -7   1   3    54598.82    55727.50    786.83 o
  -5   1   3     1746.38     1308.90     43.35 o
  -3   1   3    43970.95    46728.98   1398.88 o
  -1   1   3    25231.85    26268.32    267.97 o
   1   1   3      290.48      444.03      9.81 o
   3   1   3     1147.56     1195.96     28.23 o
   5   1   3    68061.05    68435.48    887.39 o
   7   1   3        6.83      110.99     72.84 o
   9   1   3    52810.95    50675.92    723.36 o
  11   1   3    15118.64    14504.60    389.12 o
  13   1   3      520.17      639.85     68.15 o
  15   1   3     3486.68     3543.94    168.69 o
  17   1   3      374.17      647.51    137.31 o
 -18   2   3     2304.78     2434.88    181.32 o
 -16   2   3      487.22      472.39    109.06 o
 -14   2   3      113.90      160.99     58.96 o
 -12   2   3    14585.12    14724.81    346.10 o
 -10   2   3    10655.33    10561.68    385.49 o
  -8   2   3     3180.63     3632.12     96.27 o
  -6   2   3    22744.99    23192.33    394.73 o
  -4   2   3    95937.77    93618.73   1384.87 o
  -2   2   3      563.71      578.53     17.85 o
   0   2   3    49035.23    53731.73    519.60 o
   2   2   3    17110.69    17123.16    216.33 o
   4   2   3    30570.00    29822.57    422.48 o
   6   2   3    10993.74    10909.43    451.81 o
   8   2   3    26990.34    25348.75    388.19 o
  10   2   3     2824.04     2902.40     96.67 o
  12   2   3       18.16       62.43     39.24 o
  14   2   3      417.59      430.03     73.58 o
  16   2   3     4023.24     4252.26    205.90 o
 -17   3   3     1081.82      899.16    158.02 o
 -15   3   3     9300.15     9354.87    270.75 o
 -13   3   3      952.77     1052.79     86.72 o
 -11   3   3     1170.44     1322.33     71.64 o
  -9   3   3    43812.88    43244.60    682.23 o
  -7   3   3    14912.27    15303.11    265.49 o
  -5   3   3    99061.57   103777.43   1402.77 o
  -3   3   3    27467.90    26592.37    418.00 o
  -1   3   3     5783.64     6645.46     76.08 o
   1   3   3   102521.87   108687.67   1438.37 o
   3   3   3    16568.05    16893.61    246.24 o
   5   3   3     1484.86     1513.48     41.49 o
   7   3   3   182954.73   176745.55   2596.53 o
   9   3   3      148.09      221.04     69.37 o
  11   3   3      111.37      314.54     49.94 o
  13   3   3    47480.39    45448.62   1477.37 o
  15   3   3     2206.46     2160.77    142.23 o
  17   3   3       38.86      298.28     99.27 o
 -16   4   3     5519.99     5866.33    226.75 o
 -14   4   3     5599.44     5839.67    196.67 o
 -12   4   3    33381.31    32172.10    599.42 o
 -10   4   3    45722.14    43625.18    835.83 o
  -8   4   3     3011.92     2851.12     81.70 o
  -6   4   3   121744.52   121206.67   1764.49 o
  -4   4   3   107869.86   108313.87   1444.45 o
  -2   4   3    14268.32    14990.18    176.48 o
   0   4   3    53893.30    55599.04   1513.24 o
   2   4   3   153187.81   155000.73   2053.67 o
   4   4   3    32294.93    34032.01    526.61 o
   6   4   3    11715.01    12080.48    218.94 o
   8   4   3     8295.02     8033.56    166.10 o
  10   4   3    31606.24    29891.67    506.54 o
  12   4   3     2627.45     2655.88    108.36 o
  14   4   3      741.45      781.59    142.21 o
  16   4   3     2501.24     2384.03    208.14 o
 -17   5   3    11681.47    11601.53    378.67 o
 -15   5   3       49.87       15.61     72.84 o
 -13   5   3     1329.77     1287.25     85.98 o
 -11   5   3    12188.22    11790.97    248.64 o
  -9   5   3     1721.57     1670.71     83.40 o
  -7   5   3     9753.21    10091.60    277.87 o
  -5   5   3     6433.27     6127.93    119.48 o
  -3   5   3     2352.66     2676.50     53.98 o
  -1   5   3    62530.57    59010.13    997.21 o
   1   5   3     7647.84     7386.60    131.90 o
   3   5   3    76875.63    76488.77   1069.58 o
   5   5   3    85501.30    85560.02   1394.15 o
   7   5   3    12662.82    12217.95    222.07 o
   9   5   3    39396.71    38374.22    632.94 o
  11   5   3    32690.68    30113.65    668.24 o
  13   5   3    16859.66    16375.81    395.46 o
  15   5   3    24398.29    23215.28    592.28 o
  17   5   3     6860.39     6662.87    381.73 o
 -16   6   3     7495.66     6893.77    258.44 o
 -14   6   3        1.04      100.58     58.86 o
 -12   6   3    18297.96    18258.48    432.09 o
 -10   6   3    39534.97    38058.26    930.17 o
  -8   6   3    10840.62    10405.46    298.70 o
  -6   6   3    39707.72    38889.20    750.23 o
  -4   6   3   165546.53   165631.34   2041.68 o
  -2   6   3     3249.06     3112.95     61.21 o
   0   6   3    70846.29    67319.24    988.68 o
   2   6   3    77104.12    77586.19    984.23 o
   4   6   3      155.45      227.97     69.37 o
   6   6   3    21042.63    20588.99    312.19 o
   8   6   3    22352.79    21460.48    472.54 o
  10   6   3     1077.91     1148.71    145.69 o
  12   6   3      418.07      480.40     58.25 o
  14   6   3     3327.67     3061.43    180.95 o
  16   6   3      119.37      -20.81     90.18 o
 -17   7   3      173.29      235.85    110.99 o
 -15   7   3     2161.82     2380.74    124.47 o
 -13   7   3    19442.48    19536.96    382.79 o
 -11   7   3     2579.37     2499.60     93.34 o
  -9   7   3      285.56      411.24     46.17 o
  -7   7   3     9464.14     9186.29    182.45 o
  -5   7   3     8474.25     8334.29    131.52 o
  -3   7   3     1063.73     1398.42     44.15 o
  -1   7   3    49176.35    46173.20   1582.34 o
   1   7   3    88047.23    85857.55   1544.32 o
   3   7   3      498.42      840.86     41.62 o
   5   7   3     8828.06     8457.59    302.15 o
   7   7   3    41607.50    41570.74    755.04 o
   9   7   3    12842.30    12237.61    269.63 o
  11   7   3     1194.16     1169.80     78.49 o
  13   7   3    15619.16    14778.56    365.95 o
  15   7   3      971.20     1074.14    117.66 o
 -16   8   3     3442.80     3783.89    207.93 o
 -14   8   3     1977.31     2191.19    111.36 o
 -12   8   3     1856.93     2045.07    102.68 o
 -10   8   3     7682.61     7604.57    208.45 o
  -8   8   3       52.24       99.89     34.63 o
  -6   8   3    23947.96    24053.65    473.21 o
  -4   8   3    11058.54    10533.70    309.20 o
  -2   8   3     3331.75     3153.95     83.29 o
   0   8   3    43378.37    40749.27    711.47 o
   2   8   3     7534.41     7502.41    146.85 o
   4   8   3    21505.13    21742.04    335.83 o
   6   8   3    37625.61    38052.16    554.14 o
   8   8   3        0.47      156.42     62.43 o
  10   8   3     7867.13     7931.76    211.09 o
  12   8   3    14281.97    13885.13    579.99 o
  14   8   3      762.55      903.56    102.60 o
  16   8   3     4023.01     4091.43    402.46 o
 -15   9   3    20783.09    21608.85    665.07 o
 -13   9   3     3724.82     3884.07    154.93 o
 -11   9   3     7499.79     7632.66    201.81 o
  -9   9   3    46851.83    46781.36    824.02 o
  -7   9   3    38705.34    37864.59    595.69 o
  -5   9   3     4187.07     4247.95    163.10 o
  -3   9   3   115175.36   109823.06   1634.79 o
  -1   9   3    10783.07     9997.46    253.60 o
   1   9   3    20429.19    19337.18    330.91 o
   3   9   3   151415.80   149856.14   2012.46 o
   5   9   3     2623.64     2805.09     93.68 o
   7   9   3     3302.85     3293.94    111.03 o
   9   9   3    20452.37    20092.43    388.75 o
  11   9   3      154.36      305.22    114.46 o
  13   9   3      443.04      514.80    156.08 o
  15   9   3     9238.23     9784.83    739.31 o
 -14  10   3      524.92      603.04    149.14 o
 -12  10   3      718.37      797.68     73.09 o
 -10  10   3     6426.03     6391.68    284.58 o
  -8  10   3     2811.12     2896.11     98.36 o
  -6  10   3       98.51       79.77     29.43 o
  -4  10   3      209.93      289.72     31.60 o
  -2  10   3    21570.30    20757.96    312.35 o
   0  10   3     2140.96     2157.48    117.96 o
   2  10   3     1251.05     1505.11     58.26 o
   4  10   3    40210.56    41287.66    669.52 o
   6  10   3    15992.07    15920.44    270.14 o
   8  10   3     1553.03     1663.59     79.95 o
  10  10   3    33269.79    33604.43   1082.14 o
  12  10   3     9064.06     9154.65    282.78 o
  14  10   3      765.48      856.77    103.90 o
 -15  11   3     2691.33     2937.33    216.91 o
 -13  11   3    37165.81    38547.68   1784.87 o
 -11  11   3     1003.42     1135.04     73.58 o
  -9  11   3    21257.40    21818.14    407.97 o
  -7  11   3    92644.81    92955.16   1366.20 o
  -5  11   3     1383.14     1409.82     56.26 o
  -3  11   3    35055.00    32797.62    508.56 o
  -1  11   3   153023.06   147584.08   5419.62 o
   1  11   3     7439.25     7356.22    173.28 o
   3  11   3     7869.54     8028.46    156.51 o
   5  11   3    98530.77    97175.43   1398.74 o
   7  11   3     1518.97     1710.76     90.19 o
   9  11   3     2509.81     2683.81    253.25 o
  11  11   3    10992.70    11492.90    300.29 o
  13  11   3     1000.23     1334.51    102.66 o
  15  11   3     1558.64     1531.80    149.16 o
 -14  12   3    16277.57    17036.36    640.73 o
 -12  12   3      165.09      151.12    117.93 o
 -10  12   3      136.14      139.73     49.94 o
  -8  12   3     1308.94     1348.11    117.94 o
  -6  12   3      299.51      338.52     79.77 o
  -4  12   3      936.02     1059.71    111.00 o
  -2  12   3     1876.31     1968.99     83.26 o
   0  12   3    42971.58    40334.85    751.79 o
   2  12   3    23074.53    22376.29    354.00 o
   4  12   3    18489.38    17969.93    322.61 o
   6  12   3    29804.17    29336.75    558.15 o
   8  12   3     1335.05     1254.98     78.19 o
  10  12   3    34835.54    36344.38    782.11 o
  12  12   3    18375.95    18959.15    514.11 o
  14  12   3     4698.08     4458.79    374.72 o
 -13  13   3     5482.63     5971.73    503.13 o
 -11  13   3     1825.72     2238.53    144.16 o
  -9  13   3    33814.54    35362.66    793.68 o
  -7  13   3    13459.97    13422.70    307.03 o
  -5  13   3     2552.12     2840.30    120.13 o
  -3  13   3    78957.60    77365.21   1227.85 o
  -1  13   3    25712.54    24782.68    508.23 o
   1  13   3     7389.71     7303.97    194.51 o
   3  13   3    55176.01    53832.10    814.05 o
   5  13   3    14639.33    13904.50    335.82 o
   7  13   3     1746.25     2002.37    204.67 o
   9  13   3    19735.94    20148.75    448.79 o
  11  13   3     2338.80     2314.48    201.20 o
  13  13   3     1528.98     1711.80    151.61 o
 -12  14   3      984.46     1111.75    153.82 o
 -10  14   3     3034.86     3446.71    169.21 o
  -8  14   3     1671.36     1826.08    120.11 o
  -6  14   3     3092.41     3511.75    211.63 o
  -4  14   3     1160.18     1325.98     93.66 o
  -2  14   3     6798.48     6984.45    198.74 o
   0  14   3     1598.19     1704.52    107.54 o
   2  14   3     3960.60     3778.43    139.78 o
   4  14   3    33669.61    33219.46    890.87 o
   6  14   3     8600.32     8673.51    226.83 o
   8  14   3      822.87     1067.87     82.96 o
  10  14   3    14551.39    14802.79    432.09 o
  12  14   3     5366.67     5944.62    311.40 o
 -11  15   3       91.08       80.75     84.73 o
  -9  15   3     3607.89     3749.76    174.13 o
  -7  15   3    27143.95    27543.83    776.82 o
  -5  15   3     1964.57     2291.45    183.86 o
  -3  15   3     3999.08     3982.92    133.27 o
  -1  15   3    26993.51    26879.40   1185.83 o
   1  15   3     6493.25     6224.17    308.88 o
   3  15   3    12060.38    11713.13    309.37 o
   5  15   3    14973.99    15360.02    387.65 o
   7  15   3     9095.92     9298.05    343.64 o
   9  15   3       67.03      124.19     86.71 o
  11  15   3     4962.34     5798.95    312.85 o
 -10  16   3     4025.35     4421.37    245.87 o
  -8  16   3     1383.78     1612.97    127.54 o
  -6  16   3     7623.20     7659.59    255.09 o
  -4  16   3     5163.76     5441.20    232.35 o
  -2  16   3     2251.82     2264.54    115.21 o
   0  16   3    17903.58    18253.88    393.65 o
   2  16   3     1709.82     1856.09    117.43 o
   4  16   3       50.30       37.33     51.33 o
   6  16   3     7576.20     7927.04    253.96 o
   8  16   3      151.07      410.20    110.24 o
  10  16   3     1143.10     1244.08    156.74 o
  -9  17   3     3588.44     3971.80    248.93 o
  -7  17   3     1583.51     1734.80    201.19 o
  -5  17   3     5503.62     5487.70    215.14 o
  -3  17   3    12429.37    12621.92    409.64 o
  -1  17   3     1705.14     1885.32    103.35 o
   1  17   3     1966.39     1966.88    107.59 o
   3  17   3     8413.72     8301.51    416.51 o
   5  17   3     4587.90     4722.46    224.49 o
   7  17   3     2794.10     3156.80    207.83 o
   9  17   3    13645.66    14937.49    576.81 o
  -8  18   3      635.42      553.03    409.28 o
  -6  18   3     7025.45     7438.68    311.38 o
  -4  18   3    28300.43    28958.17    840.79 o
  -2  18   3      298.51      492.83    131.80 o
   0  18   3     5111.13     5188.18    205.92 o
   2  18   3    21349.68    22374.90    579.59 o
   4  18   3      208.10      282.20    194.23 o
   6  18   3     1501.17     1759.44    228.94 o
   8  18   3    11045.07    11436.85    487.61 o
  -5  19   3     3978.93     4167.31    215.72 o
  -3  19   3     1275.55     1449.56    183.84 o
  -1  19   3      513.10      556.43    104.05 o
   1  19   3     5574.95     5500.44    242.87 o
   3  19   3        4.29      209.36    102.66 o
   5  19   3     2093.21     1925.40    171.23 o
  -4  20   3     4167.44     4327.46    499.60 o
  -2  20   3     1325.85     1493.25    169.97 o
   0  20   3     7785.16     7649.39    572.63 o
   2  20   3     5901.37     5889.27    468.45 o
 -18   0   4     9951.67     9538.55    562.32 o
 -16   0   4     1109.76     1720.46    201.18 o
 -14   0   4    41633.95    39472.06   1232.63 o
 -12   0   4    39887.57    38725.94    870.79 o
 -10   0   4    20910.50    20544.77    452.07 o
  -8   0   4   198265.77   193844.05   4587.09 o
  -6   0   4   154609.72   153662.06   2859.09 o
  -4   0   4    29460.01    28755.50    587.56 o
  -2   0   4   154819.36   159199.70   2909.79 o
   2   0   4    75999.12    79448.93   1188.26 o
   4   0   4   104755.83   103991.83   1739.14 o
   6   0   4    25854.27    24118.53    522.80 o
   8   0   4    98171.42    92174.83   1829.56 o
  10   0   4    13252.82    12311.67    298.76 o
  12   0   4        0.45       13.87     41.62 o
  14   0   4     2287.29     2428.35    152.64 o
  16   0   4       47.26       97.11    110.99 o
 -17   1   4     1524.23     1962.82    196.20 o
 -15   1   4       73.39      123.67     73.80 o
 -13   1   4     3884.75     3984.48    175.86 o
 -11   1   4      187.90      230.29     62.43 o
  -9   1   4     1993.03     1835.00    111.02 o
  -7   1   4    14347.85    13921.00    267.72 o
  -5   1   4    14933.04    16342.56    315.00 o
  -3   1   4      294.96      346.28     17.34 o
  -1   1   4   130884.80   135903.63   1469.73 o
   1   1   4   167205.27   182848.47   2194.09 o
   3   1   4     1140.82     1223.83     58.98 o
   5   1   4   202451.58   203866.52   2489.25 o
   7   1   4    87022.73    84397.23   1159.17 o
   9   1   4     5227.46     5560.15    117.80 o
  11   1   4    66694.50    63000.84    933.81 o
  13   1   4    40169.29    38017.29    707.64 o
  15   1   4     2299.99     2584.93    475.26 o
  17   1   4    19293.11    17402.51    662.66 o
 -18   2   4    11796.49    11194.44    507.93 o
 -16   2   4      599.01      835.69    114.46 o
 -14   2   4     6801.95     6410.42    208.94 o
 -12   2   4    91274.57    89418.40   1471.43 o
 -10   2   4     2710.25     2878.98     93.34 o
  -8   2   4     7396.33     7136.46    145.12 o
  -6   2   4   288690.38   288781.81   4116.93 o
  -4   2   4     2772.89     2695.84     97.18 o
  -2   2   4   109572.30   113239.54   2246.77 o
   2   2   4     4012.16     3733.98     59.88 o
   4   2   4     2595.51     2399.73    100.65 o
   6   2   4   138831.27   131183.52   1663.08 o
   8   2   4    17353.23    16968.51    330.32 o
  10   2   4      512.29      627.89    145.68 o
  12   2   4     9480.06     9188.45    221.42 o
  14   2   4     1827.75     1926.51    104.95 o
  16   2   4       17.62       88.88     76.66 o
 -17   3   4      146.58       53.36    249.72 o
 -15   3   4     9770.19     9818.20    301.89 o
 -13   3   4     4840.97     4937.86    165.02 o
 -11   3   4      738.76      869.92     61.17 o
  -9   3   4      428.87      612.68    104.06 o
  -7   3   4      339.55      424.28     36.54 o
  -5   3   4    22594.74    22156.61    324.38 o
  -3   3   4    11339.49    10870.48    173.57 o
  -1   3   4    75043.88    80280.55    845.34 o
   1   3   4     4463.14     4325.50     75.08 o
   5   3   4    36895.61    37531.86    528.63 o
   7   3   4    69211.62    66574.74    932.07 o
   9   3   4     3774.71     3548.05     98.38 o
  11   3   4    23057.18    21923.95    931.87 o
  13   3   4    14016.84    13496.62    302.03 o
  15   3   4        2.20       93.65     72.84 o
  17   3   4     9226.88     8769.94    527.58 o
 -16   4   4     6075.27     5947.48    267.20 o
 -14   4   4     6633.97     6445.31    294.99 o
 -12   4   4      745.85      957.69     73.09 o
 -10   4   4    21415.13    21239.40    430.09 o
  -8   4   4    57899.11    58595.18    925.77 o
  -6   4   4    12479.51    13081.78    208.19 o
  -4   4   4     3073.64     3025.56     62.47 o
  -2   4   4   136935.66   133272.89   2359.85 o
   0   4   4      149.02      358.55     65.90 o
   2   4   4      205.24      221.99     12.41 o
   4   4   4   194315.61   195851.97   2862.42 o
   6   4   4     2440.89     2534.43    166.55 o
   8   4   4     3992.06     3887.93    106.64 o
  10   4   4    54333.16    50528.47    740.38 o
  12   4   4     4213.12     3807.06    170.02 o
  14   4   4     1666.06     1695.42     99.90 o
  16   4   4    11936.19    11139.39    784.62 o
 -17   5   4     3107.45     2955.33    168.38 o
 -15   5   4     8952.40     9160.52    332.47 o
 -13   5   4      861.23     1001.01     78.19 o
 -11   5   4     9776.48     9406.25    218.56 o
  -9   5   4    93744.78    92983.84   1434.48 o
  -7   5   4      318.27      460.59     31.22 o
  -5   5   4    23208.35    21691.96    633.87 o
  -3   5   4   130814.84   132388.00   1636.04 o
  -1   5   4     3247.55     3082.67     72.89 o
   1   5   4    79012.10    80892.16   1219.67 o
   3   5   4    89022.45    91107.38   1206.73 o
   5   5   4      559.26      561.45     31.22 o
   7   5   4     1513.92     1568.58    128.36 o
   9   5   4    30221.56    29433.54    556.30 o
  11   5   4     3566.36     3348.45    111.58 o
  13   5   4     1975.92     1897.95    235.89 o
  15   5   4      107.29      277.47     83.39 o
  17   5   4        6.30      180.35    117.92 o
 -16   6   4        3.24       63.82     69.26 o
 -14   6   4     8657.76     8279.23    246.82 o
 -12   6   4     2119.20     2158.85    112.84 o
 -10   6   4     1266.86     1465.56    117.94 o
  -8   6   4       81.07      280.64     34.68 o
  -6   6   4     2163.42     2052.49     61.55 o
  -4   6   4    28919.36    28184.19    372.29 o
  -2   6   4     1867.10     1830.56     39.79 o
   0   6   4      431.86      392.16     34.69 o
   2   6   4   158321.19   160974.44   2177.81 o
   4   6   4    13251.46    13741.72    337.21 o
   6   6   4      899.11      933.35     38.33 o
   8   6   4    64919.39    62897.52   1078.02 o
  10   6   4     7139.12     7093.40    188.56 o
  12   6   4       50.19      262.52     53.29 o
  14   6   4    39020.39    36630.16    947.72 o
  16   6   4     1095.48     1178.99    139.73 o
 -17   7   4     4917.01     4760.39    244.92 o
 -15   7   4    14636.54    14566.84    390.09 o
 -13   7   4      881.91      978.89     93.65 o
 -11   7   4    33354.91    32589.84    552.01 o
  -9   7   4    55395.41    53312.17   1162.37 o
  -7   7   4    28794.63    28106.58    455.27 o
  -5   7   4    75507.34    72690.54    915.06 o
  -3   7   4   131712.52   127276.80   2511.30 o
  -1   7   4    34119.01    32531.09   1410.17 o
   1   7   4    44139.26    43322.74   1272.83 o
   3   7   4    85697.77    84807.63   1067.49 o
   5   7   4    21769.77    21617.88    327.21 o
   7   7   4    15425.28    15173.29    306.09 o
   9   7   4     7529.14     7607.70    171.75 o
  11   7   4     9133.72     8729.57    277.72 o
  13   7   4       22.01      200.96     76.67 o
  15   7   4      321.65      355.40    114.46 o
 -16   8   4    12199.32    12057.00    435.30 o
 -14   8   4      319.85      405.23     65.90 o
 -12   8   4     4841.07     4893.84    159.99 o
 -10   8   4     2935.30     3036.68    183.88 o
  -8   8   4     3806.67     3712.15    124.92 o
  -6   8   4    38770.48    37798.77    613.58 o
  -4   8   4        0.00       44.05     76.30 o
  -2   8   4    28196.43    26959.44    432.05 o
   0   8   4    88966.14    83613.91   1388.80 o
   2   8   4     9746.28    10035.57    181.83 o
   4   8   4    36925.91    36689.74    527.68 o
   6   8   4    30007.69    29861.20    454.70 o
   8   8   4    52234.42    49925.95   1706.26 o
  10   8   4    36880.58    36211.34   1636.33 o
  12   8   4     4898.10     4805.50    202.69 o
  14   8   4     6253.65     5706.50    406.01 o
  16   8   4    20992.70    20392.96   1678.03 o
 -15   9   4    10162.49     9918.09    328.18 o
 -13   9   4      645.46      746.32     78.03 o
 -11   9   4     9280.65     9517.97    260.36 o
  -9   9   4    28883.96    28727.63    524.94 o
  -7   9   4     5075.95     4985.43    117.79 o
  -5   9   4    13510.68    12864.67    213.70 o
  -3   9   4    65217.47    61057.19    959.91 o
  -1   9   4    20250.17    20217.91    647.08 o
   1   9   4     4202.48     3881.12     94.86 o
   3   9   4    26938.88    26258.55    439.13 o
   5   9   4     4336.91     4396.92    138.81 o
   7   9   4      318.85      471.71     39.24 o
   9   9   4     8853.09     8573.47    201.85 o
  11   9   4     2603.67     2740.30    148.88 o
  13   9   4     4043.54     4045.92    177.84 o
  15   9   4      309.39      206.01    106.63 o
 -14  10   4     8812.81     9128.10    336.00 o
 -12  10   4      766.97      860.43     75.91 o
 -10  10   4      119.46      190.81     41.48 o
  -8  10   4     6004.30     6011.45    179.10 o
  -6  10   4      189.10      321.05     38.33 o
  -4  10   4    14622.28    14214.21    252.11 o
  -2  10   4     9835.03     9419.32    181.14 o
   0  10   4     4680.33     4590.38    229.06 o
   2  10   4    63692.55    60565.57    932.67 o
   4  10   4       12.92      151.58     24.09 o
   6  10   4      202.13      345.30     38.33 o
   8  10   4    27187.41    26913.59    494.20 o
  10  10   4     1161.74     1151.71    128.34 o
  12  10   4     1701.85     1923.17    122.35 o
  14  10   4    21374.67    20879.42    648.60 o
 -15  11   4      575.49      784.81    142.07 o
 -13  11   4      519.41      699.14    105.38 o
 -11  11   4     1795.15     1803.83    108.35 o
  -9  11   4     2468.88     2513.78     95.58 o
  -7  11   4     2236.09     2359.03     85.75 o
  -5  11   4     7275.00     7417.45    157.09 o
  -3  11   4      801.67      847.78     44.15 o
  -1  11   4    17948.11    16919.17    733.48 o
   1  11   4    14421.07    13926.20    253.76 o
   3  11   4      834.22      967.01     43.34 o
   5  11   4     2859.22     2851.90     88.31 o
   7  11   4       50.78       92.39    128.33 o
   9  11   4       79.85      161.48     46.17 o
  11  11   4     1067.88     1055.12    163.03 o
  13  11   4      304.87      471.89    110.99 o
  15  11   4     1268.31     1301.53    139.99 o
 -14  12   4      806.63      888.88    142.71 o
 -12  12   4      448.31      603.84     88.29 o
 -10  12   4     2915.75     3003.34    126.43 o
  -8  12   4     3673.81     3666.07    129.40 o
  -6  12   4        5.27       34.68     36.54 o
  -4  12   4    13343.36    13172.04    240.55 o
  -2  12   4     9394.63     9079.66    186.83 o
   0  12   4     4974.06     5209.23    426.85 o
   2  12   4    12239.00    12189.66    246.60 o
   4  12   4     4371.42     4372.91    121.64 o
   6  12   4      251.58      349.80     83.24 o
   8  12   4     5164.23     5148.73    215.14 o
  10  12   4       33.52      174.31     73.10 o
  12  12   4     2740.60     2729.04    388.54 o
  14  12   4     2409.16     2404.68    158.93 o
 -13  13   4      265.73      205.69     97.93 o
 -11  13   4     3834.93     4082.14    196.08 o
  -9  13   4     9542.37    10004.16    270.12 o
  -7  13   4      667.29      905.41    145.68 o
  -5  13   4     4033.48     4159.52    146.96 o
  -3  13   4     1245.12     1347.22     74.43 o
  -1  13   4    23547.48    22650.69    584.19 o
   1  13   4     6991.27     6759.00    454.70 o
   3  13   4     2992.09     2901.81     90.67 o
   5  13   4     4921.92     4549.42    156.12 o
   7  13   4      147.36       97.84     44.88 o
   9  13   4     2168.63     2158.88    107.81 o
  11  13   4    10075.34    10527.00    338.31 o
  13  13   4      163.65       39.71     71.00 o
 -12  14   4     3201.18     3379.33    224.46 o
 -10  14   4        6.50      151.98     80.82 o
  -8  14   4      501.83      666.60     96.37 o
  -6  14   4    14850.48    14713.70    333.72 o
  -4  14   4      400.77      610.84     68.15 o
  -2  14   4     1859.43     2067.72    208.14 o
   0  14   4    12984.50    12804.44    593.88 o
   2  14   4    10696.35    10881.10    781.23 o
   4  14   4    10121.97    10018.65    350.65 o
   6  14   4    10167.42    10501.19    264.85 o
   8  14   4     2032.60     2099.63    104.95 o
  10  14   4    10276.40    10987.10    347.63 o
  12  14   4     2470.59     2811.07    294.87 o
 -11  15   4    10405.30    10950.69    467.31 o
  -9  15   4    16763.95    17594.90    576.57 o
  -7  15   4     1539.07     1755.22    128.15 o
  -5  15   4     5962.94     6237.32    201.04 o
  -3  15   4    41341.95    40320.89    873.58 o
  -1  15   4     1356.46     1526.57    100.60 o
   1  15   4      344.07      380.53     61.17 o
   3  15   4    32861.10    32970.35    735.00 o
   5  15   4     8376.69     8465.84    247.33 o
   7  15   4      518.98      535.68     69.99 o
   9  15   4     8042.96     8408.38    348.33 o
  11  15   4     3351.33     3388.08    398.97 o
 -10  16   4     2008.72     2241.26    305.26 o
  -8  16   4     8256.80     8326.42    311.65 o
  -6  16   4      483.10      590.52    152.61 o
  -4  16   4    10616.82    11010.57    447.85 o
  -2  16   4      460.97      565.03    121.40 o
   0  16   4     2741.17     3082.44    156.11 o
   2  16   4    19615.66    19721.83    844.33 o
   4  16   4      123.52      186.49     72.84 o
   6  16   4      400.60      448.92    131.80 o
   8  16   4    33213.21    32557.64   1069.27 o
  10  16   4      946.65      760.39    144.79 o
  -9  17   4     5549.29     6002.07    302.97 o
  -7  17   4     2059.62     2384.56    154.47 o
  -5  17   4    18047.57    18957.64    501.01 o
  -3  17   4     7139.11     7482.35    503.22 o
  -1  17   4     5337.04     5765.70    319.24 o
   1  17   4    10658.79    10829.48    281.93 o
   3  17   4     3539.61     3478.08    270.61 o
   5  17   4     3653.15     4039.34    211.79 o
   7  17   4     4602.77     4698.81    260.22 o
   9  17   4     1212.90     1582.91    159.93 o
  -8  18   4     3978.73     4187.30    266.99 o
  -6  18   4     1224.45     1355.00    127.54 o
  -4  18   4      284.88      233.12     80.82 o
  -2  18   4     3801.28     4234.90    218.58 o
   0  18   4      322.22      514.88    176.89 o
   2  18   4     1013.34     1074.38    145.68 o
   4  18   4    11214.35    11043.09    433.25 o
   6  18   4     1687.93     1754.48    153.33 o
   8  18   4      481.70      292.83    131.80 o
  -5  19   4     1056.72     1221.17    129.92 o
  -3  19   4     6802.58     7262.88    337.67 o
  -1  19   4      996.70     1159.82    131.81 o
   1  19   4     3231.29     3277.02    188.46 o
   3  19   4     5312.37     5000.02    262.89 o
   5  19   4     3238.00     3170.33    253.25 o
  -4  20   4       91.45       84.27    107.16 o
  -2  20   4     3820.98     3870.64    210.98 o
   0  20   4     6468.16     6320.69    325.03 o
   2  20   4      157.90      225.84    204.63 o
 -17   1   5     1226.74     1339.53    167.79 o
 -15   1   5     1372.56     1255.24    133.24 o
 -13   1   5     3378.47     3631.62    144.68 o
 -11   1   5    21535.72    21057.16    452.00 o
  -9   1   5    10554.44    10558.07    229.32 o
  -7   1   5     3329.53     3118.16     85.78 o
  -5   1   5    24130.87    23017.22    666.06 o
  -3   1   5    30532.62    32873.80   1173.43 o
  -1   1   5    19897.40    20520.40    197.30 o
   1   1   5    59689.05    63265.97    738.67 o
   3   1   5      860.19     1121.09     24.53 o
   5   1   5    50387.89    46786.16    613.80 o
   7   1   5    45788.57    44359.23    662.12 o
   9   1   5     3163.14     3122.42     85.77 o
  11   1   5    11092.70    11131.93    213.59 o
  13   1   5     2352.14     2336.37    111.57 o
  15   1   5      514.17      596.60     93.65 o
  17   1   5     5185.31     5228.13    617.62 o
 -18   2   5      356.14      411.80    151.22 o
 -16   2   5    10065.55    10171.45    343.64 o
 -14   2   5    19531.43    19030.44    461.89 o
 -12   2   5     2388.61     2530.06    120.48 o
 -10   2   5     2007.95     2067.66     93.22 o
  -8   2   5    57376.68    56428.72    857.23 o
  -6   2   5    21019.13    20342.45    588.48 o
  -4   2   5    20280.19    20577.03    379.25 o
  -2   2   5   118197.55   121578.38   1746.06 o
   0   2   5    73105.50    79688.32   1161.29 o
   2   2   5    48933.46    52475.09    587.99 o
   4   2   5    45023.51    44219.21    580.43 o
   6   2   5    22035.45    21266.92    277.76 o
   8   2   5     6096.29     6116.52    127.64 o
  10   2   5     6262.12     5943.36    148.40 o
  12   2   5     9196.17     8827.20    216.63 o
  14   2   5     1633.03     1542.62    135.29 o
  16   2   5      576.18      736.97    104.06 o
 -17   3   5      427.38      626.78    124.46 o
 -15   3   5     1980.01     1965.40    128.35 o
 -13   3   5    19592.92    18904.19    466.71 o
 -11   3   5      316.79      388.25     83.24 o
  -9   3   5    22134.83    21769.61    427.85 o
  -7   3   5    14146.82    13269.28    234.60 o
  -5   3   5    18185.05    19109.58    313.90 o
  -3   3   5   202908.47   208024.34   2745.80 o
  -1   3   5     1402.25     1617.04     24.54 o
   3   3   5   269724.22   274759.44   5082.40 o
   5   3   5     7381.24     8333.81    239.66 o
   7   3   5     2149.53     2140.72     90.21 o
   9   3   5    78650.38    73378.58   1937.13 o
  11   3   5     9709.03     9328.08    211.53 o
  13   3   5      360.77      474.41     62.43 o
  15   3   5    19787.73    18924.22    503.78 o
  17   3   5     4251.95     4155.69    426.75 o
 -16   4   5     8690.91     8995.72    332.05 o
 -14   4   5    18612.62    17891.81    649.69 o
 -12   4   5     7036.03     7445.50    190.14 o
 -10   4   5    53654.87    51096.83    823.05 o
  -8   4   5    64106.42    64536.43   1053.34 o
  -6   4   5    20636.10    20160.67    297.12 o
  -4   4   5    16338.54    17677.32    265.78 o
  -2   4   5   229504.59   233645.02   5877.86 o
   0   4   5       97.80      203.35     11.54 o
   2   4   5    23104.05    23881.71    340.33 o
   4   4   5    67082.89    66814.78   1026.75 o
   6   4   5    60026.82    59599.10    892.31 o
   8   4   5      781.57      681.09     41.48 o
  10   4   5     4424.02     4408.06    120.06 o
  12   4   5     2124.58     2012.76     98.35 o
  14   4   5     5466.51     5154.05    191.20 o
  16   4   5      164.51      125.22    117.92 o
 -17   5   5     3206.27     3456.92    180.04 o
 -15   5   5     7044.72     7192.14    378.28 o
 -13   5   5       10.05      150.18     48.32 o
 -11   5   5    13191.76    12872.80    296.90 o
  -9   5   5      391.21      439.66     48.32 o
  -7   5   5     4699.82     4635.58    112.57 o
  -5   5   5    43082.13    40701.91    880.69 o
  -1   5   5    59007.71    60018.50    825.92 o
   1   5   5    47389.84    46136.04    750.53 o
   3   5   5    62066.85    60796.33   2297.13 o
   5   5   5    95466.30    90948.35   1233.59 o
   7   5   5     2390.49     2177.37     66.61 o
   9   5   5    11450.31    11112.03    230.18 o
  11   5   5    53291.02    49605.68   1538.10 o
  13   5   5     2080.44     2181.21    117.74 o
  15   5   5     1847.45     1904.03    163.89 o
  17   5   5    20752.65    19168.47    861.57 o
 -16   6   5     7616.01     7990.68    676.75 o
 -14   6   5    21448.12    20037.65    464.22 o
 -12   6   5     1148.31     1277.47    114.47 o
 -10   6   5     6437.45     6225.03    155.01 o
  -8   6   5    90816.20    88852.80   1247.56 o
  -6   6   5     4234.64     3848.93     93.37 o
  -4   6   5    25290.25    25165.72    351.87 o
  -2   6   5    91459.55    88865.71   1303.68 o
   0   6   5    14016.61    13857.27    285.24 o
   2   6   5    17061.75    16982.79    240.61 o
   4   6   5    88597.51    87472.23   1172.58 o
   6   6   5     1422.83     1682.33     62.44 o
   8   6   5      476.68      504.43     40.97 o
  10   6   5     2504.89     2369.41    152.65 o
  12   6   5      460.23      515.71     66.08 o
  14   6   5      887.58     1168.29    142.26 o
  16   6   5      694.74      529.68    228.92 o
 -17   7   5     8514.56     8504.08    333.73 o
 -15   7   5       67.11       33.91     59.79 o
 -13   7   5       94.49      265.14     65.00 o
 -11   7   5     9603.88     9650.89    202.86 o
  -9   7   5     1472.79     1542.89     73.12 o
  -7   7   5      361.54      540.80     79.78 o
  -5   7   5    37242.05    36312.51    486.46 o
  -3   7   5    49492.01    48312.71    659.98 o
  -1   7   5      944.02     1122.32     45.10 o
   1   7   5    49137.90    47266.21   1511.72 o
   3   7   5    51397.90    51419.06    663.05 o
   5   7   5    11446.21    10325.40    171.96 o
   7   7   5     1875.47     2042.65     68.02 o
   9   7   5    39880.86    38610.53   1330.85 o
  11   7   5     4165.86     4194.50    149.60 o
  13   7   5     7444.42     6791.55    506.72 o
  15   7   5    15914.04    16335.16   1455.17 o
 -16   8   5      645.33      558.60     86.87 o
 -14   8   5     4718.52     5068.73    185.08 o
 -12   8   5     4653.69     4596.40    187.37 o
 -10   8   5     8842.26     9119.57    214.52 o
  -8   8   5     8488.21     8350.74    151.26 o
  -6   8   5     1558.56     1570.86     53.30 o
  -4   8   5    20962.58    20292.23    343.72 o
  -2   8   5    17573.79    16639.26    275.74 o
   0   8   5      221.81      293.99     29.43 o
   2   8   5    29413.32    28558.27    473.90 o
   4   8   5     3294.46     3386.37     95.60 o
   6   8   5     3240.33     3416.75    229.01 o
   8   8   5    27778.38    26856.26   1075.13 o
  10   8   5        7.42      120.70     46.17 o
  12   8   5     3453.45     3864.52    190.08 o
  14   8   5     7238.70     7746.36    475.46 o
  16   8   5        5.47       50.98    135.50 o
 -15   9   5     6795.70     7657.71    416.43 o
 -13   9   5    12568.17    12932.65    300.00 o
 -11   9   5    24169.92    23611.57    420.12 o
  -9   9   5     9017.27     9076.94    191.27 o
  -7   9   5    44188.43    43400.61    638.38 o
  -5   9   5    34805.86    32909.20    532.14 o
  -3   9   5    40595.42    38933.88    554.84 o
  -1   9   5   101867.23    96569.32   1665.25 o
   1   9   5    25697.18    24093.16    748.53 o
   3   9   5     3822.98     3523.61    145.75 o
   5   9   5    28100.85    28641.67    444.54 o
   7   9   5    11027.95    10274.78    239.62 o
   9   9   5      660.00      676.81     66.04 o
  11   9   5    17380.48    17300.89    910.20 o
  13   9   5     2677.03     2928.41    140.01 o
  15   9   5      339.09      283.04    142.21 o
 -14  10   5       14.50      -15.77     72.27 o
 -12  10   5      168.04      184.14     53.29 o
 -10  10   5      779.20      980.06     69.37 o
  -8  10   5     1064.65     1198.12     63.21 o
  -6  10   5    17987.08    16944.03    321.63 o
  -4  10   5     6755.85     6590.90    154.58 o
  -2  10   5     1447.35     1450.40     86.73 o
   0  10   5    72160.87    68147.66   2843.92 o
   2  10   5    43446.57    43195.26    586.91 o
   4  10   5       16.89       83.87     48.56 o
   6  10   5    51371.43    49389.54    969.89 o
   8  10   5    39598.35    39671.36   1069.21 o
  10  10   5     1732.50     1995.64    218.54 o
  12  10   5    34600.78    34157.40   2275.24 o
  14  10   5    12735.84    12042.59    590.24 o
 -15  11   5      300.80      442.87    343.37 o
 -13  11   5     6019.05     6513.26    262.52 o
 -11  11   5    58726.88    61526.35   1142.83 o
  -9  11   5     7552.91     7687.14    360.98 o
  -7  11   5    14910.57    15055.03    284.43 o
  -5  11   5   176613.80   173242.17   2625.39 o
  -3  11   5     2229.93     2185.36     74.99 o
  -1  11   5     3933.06     3846.60    131.86 o
   1  11   5   131863.52   125605.67   2106.23 o
   3  11   5     6470.55     6126.07    116.59 o
   5  11   5     4954.29     5077.29    173.51 o
   7  11   5    37325.37    37215.75    677.59 o
   9  11   5       12.95      104.05     46.17 o
  11  11   5      924.46     1207.74     93.32 o
  13  11   5     6326.62     6412.96    238.08 o
  15  11   5     2258.43     2480.16    178.61 o
 -14  12   5        5.46      -85.37    114.46 o
 -12  12   5       79.54       72.84     73.57 o
 -10  12   5      199.58      137.53     56.25 o
  -8  12   5      691.46      791.90    204.65 o
  -6  12   5      611.02      712.42    128.34 o
  -4  12   5    38160.91    35887.27    630.80 o
  -2  12   5     4609.61     4516.71    118.37 o
   0  12   5    13844.43    13241.10    514.14 o
   2  12   5    38200.28    38326.60    645.88 o
   4  12   5     1365.56     1309.74     65.01 o
   6  12   5    50031.21    50300.57    978.66 o
   8  12   5    51887.40    53120.83    969.59 o
  10  12   5      859.45      963.87    131.81 o
  12  12   5    16434.45    17731.87    490.54 o
  14  12   5    26492.98    25443.10    730.25 o
 -13  13   5    13733.47    14207.23    571.01 o
 -11  13   5    24251.38    25274.01    648.58 o
  -9  13   5    16230.02    16686.36    448.08 o
  -7  13   5    39566.81    40277.55    960.93 o
  -5  13   5    32865.60    32562.40    686.53 o
  -3  13   5    26508.44    25685.76    456.29 o
  -1  13   5    36769.19    36327.31    721.45 o
   1  13   5    20785.67    20350.57    615.28 o
   3  13   5    19576.15    20082.85    379.10 o
   5  13   5    15550.66    14891.35    948.35 o
   7  13   5      225.81      321.15     86.71 o
   9  13   5     1883.60     1904.55    152.63 o
  11  13   5     4856.86     5122.90    378.20 o
  13  13   5      502.36      577.14    106.58 o
 -12  14   5     1892.82     1821.33    165.56 o
 -10  14   5      458.70      710.74    105.38 o
  -8  14   5     4339.37     4653.55    177.29 o
  -6  14   5     1528.94     1561.47     93.21 o
  -4  14   5      573.31      755.68    152.62 o
  -2  14   5    15136.81    15103.87    722.53 o
   0  14   5    11869.55    11697.89    381.98 o
   2  14   5    19143.52    18754.50    510.84 o
   4  14   5     1341.71     1376.29    117.94 o
   6  14   5    14692.29    14587.35    315.23 o
   8  14   5    14689.59    14412.07    343.11 o
  10  14   5     2728.83     2799.19    159.90 o
  12  14   5    18495.46    17895.67    584.40 o
 -11  15   5    15036.59    15586.84    600.82 o
  -9  15   5     1474.51     2049.26    419.72 o
  -7  15   5     1096.10     1322.20    105.38 o
  -5  15   5    17837.01    18087.47    441.44 o
  -3  15   5       28.67      124.23     53.29 o
  -1  15   5     9827.13     9880.80    374.94 o
   1  15   5    12675.86    13144.76    398.53 o
   3  15   5     8060.40     7702.76    228.22 o
   5  15   5     2422.65     2543.76    113.35 o
   7  15   5     7679.74     7986.28    229.63 o
   9  15   5     7329.01     7260.95   1166.08 o
  11  15   5     1083.35     1216.69    162.78 o
 -10  16   5     5238.70     5314.56    503.12 o
  -8  16   5     7553.52     8540.56    416.47 o
  -6  16   5     4739.98     4913.98    196.10 o
  -4  16   5    16246.43    16347.27    484.34 o
  -2  16   5     2292.97     2328.48    111.56 o
   0  16   5     1201.50     1341.60    270.56 o
   2  16   5    22411.01    22837.00    545.51 o
   4  16   5     5391.79     5233.39    198.70 o
   6  16   5       59.36       79.17     83.24 o
   8  16   5     7127.31     6905.33    322.21 o
  10  16   5        1.78      142.20     98.10 o
  -9  17   5     2977.31     2952.05    198.56 o
  -7  17   5     3982.32     3970.39    234.89 o
  -5  17   5      326.71      239.12     82.95 o
  -3  17   5      777.05      842.33     90.65 o
  -1  17   5     9861.77    10002.88    274.74 o
   1  17   5      517.70      664.02     73.09 o
   3  17   5     1019.08     1119.01    115.00 o
   5  17   5    28312.96    28465.08    801.32 o
   7  17   5     3452.27     3980.32    230.95 o
   9  17   5     2301.83     2842.32    222.04 o
  -8  18   5    20610.29    21165.09    773.75 o
  -6  18   5     1100.78     1238.14    142.45 o
  -4  18   5     2534.03     2697.26    151.14 o
  -2  18   5    20274.32    19961.58    606.79 o
   0  18   5     1754.66     1991.50    249.76 o
   2  18   5      209.02      235.85     78.02 o
   4  18   5    11182.42    11850.53    468.92 o
   6  18   5       12.27      -32.57    105.03 o
   8  18   5       86.67      125.88    239.32 o
  -5  19   5      232.98      510.93    197.70 o
  -3  19   5     6431.40     6541.95    280.62 o
  -1  19   5     2083.80     2372.56    222.01 o
   1  19   5      161.61       86.71     84.67 o
   3  19   5    16080.61    16607.06   1212.04 o
   5  19   5      825.92      934.55    158.34 o
  -2  20   5     7573.08     7586.22    380.23 o
   0  20   5     5962.31     6768.34    419.89 o
   2  20   5     2429.36     2686.02    213.20 o
 -18   0   6    10024.47    10809.02    603.97 o
 -14   0   6    50819.16    53194.49   2132.80 o
 -12   0   6    76712.70    76863.41   2818.30 o
 -10   0   6    67694.81    67290.90   2315.31 o
  -8   0   6    94863.67    91127.30   2321.63 o
  -6   0   6    79622.92    79336.58   1549.27 o
  -4   0   6   188149.11   195957.83   3744.51 o
  -2   0   6   191190.31   196311.84   6260.38 o
   0   0   6   154723.19   167810.66   3765.79 o
   2   0   6     2299.91     2256.20     48.59 o
   4   0   6    39292.74    34204.66    588.17 o
   6   0   6    68766.66    66813.49   1320.12 o
   8   0   6     6013.25     5734.61    166.62 o
  10   0   6     5996.22     6122.52    187.42 o
  12   0   6     1527.94     1505.49    104.07 o
  14   0   6     6381.09     6149.50    242.93 o
  16   0   6       38.77       83.24     97.11 o
 -17   1   6     1469.58     1598.11    176.91 o
 -15   1   6     2216.72     2232.19    150.09 o
 -13   1   6        3.39       17.14     41.48 o
 -11   1   6      983.62     1040.72    100.59 o
  -9   1   6     1434.28     1437.81     68.16 o
  -7   1   6      208.70      307.87     69.37 o
  -5   1   6    40443.49    41349.85   1312.14 o
  -3   1   6    11447.14    10577.89    226.23 o
  -1   1   6     1306.20     1273.80     19.63 o
   1   1   6   197546.14   210739.41   3881.34 o
   3   1   6   118583.68   119295.50   1352.41 o
   5   1   6    24737.22    25723.86    353.30 o
   7   1   6   134454.09   129270.52   1785.19 o
   9   1   6    81929.72    77729.80   1128.59 o
  11   1   6     4294.24     4327.49    117.47 o
  13   1   6    22507.31    20470.16    900.26 o
  15   1   6    27390.96    25896.08    566.23 o
  17   1   6     2165.07     2016.52    187.38 o
 -18   2   6     1105.78      947.37    129.37 o
 -16   2   6    34274.47    34456.57    863.25 o
 -14   2   6      490.90      559.12     73.09 o
 -12   2   6     2457.66     2639.95    126.72 o
 -10   2   6   122133.80   122403.00   2080.17 o
  -8   2   6    13903.00    14395.85    424.00 o
  -6   2   6    17218.57    18458.67    525.39 o
  -4   2   6   222836.42   225990.16   4365.29 o
  -2   2   6     7205.81     7242.69     98.33 o
   2   2   6   233474.52   237733.27   3390.42 o
   4   2   6     2540.61     2236.66     86.76 o
   6   2   6      416.33      600.01     28.23 o
   8   2   6    22566.73    21030.64    494.06 o
  10   2   6     3416.86     3116.02    101.37 o
  12   2   6       18.42        3.85     97.11 o
  14   2   6      241.89      201.65     69.99 o
  16   2   6     6002.72     5701.68    241.99 o
 -17   3   6     1878.72     1829.56    167.99 o
 -15   3   6     2786.74     3082.95    140.01 o
 -13   3   6     2586.81     2774.86    134.51 o
 -11   3   6     8478.80     8162.29    196.62 o
  -9   3   6    18715.60    18258.10    317.33 o
  -7   3   6    29706.95    29807.78    483.93 o
  -5   3   6    11714.91    10822.08    281.60 o
  -3   3   6    91503.02    94722.50   1178.99 o
  -1   3   6    74872.88    77702.63    773.91 o
   1   3   6    13693.37    14074.11    172.17 o
   3   3   6   131456.72   133128.20   1621.45 o
   5   3   6     5070.33     4977.42    281.20 o
   7   3   6    17869.50    17244.58    266.28 o
   9   3   6    42668.55    40726.65    658.49 o
  11   3   6     9447.64     8999.33    215.26 o
  13   3   6    14621.86    13935.61    479.30 o
  15   3   6     9249.39     9104.66    725.46 o
  17   3   6      130.56       80.09    104.93 o
 -16   4   6      179.91      258.79     94.80 o
 -14   4   6     8442.28     8328.12    253.57 o
 -12   4   6     6829.77     6586.74    176.70 o
 -10   4   6     4349.40     4350.16    138.80 o
  -8   4   6    13526.95    12970.57    228.47 o
  -6   4   6    41342.38    41255.13    577.26 o
  -4   4   6    10366.30    11671.83    197.99 o
  -2   4   6     2387.89     2714.52     44.17 o
   0   4   6    92082.80    89668.70   1198.53 o
   2   4   6    19601.41    21651.29    351.60 o
   4   4   6      192.44      166.63     24.28 o
   6   4   6    53812.30    51191.02    836.06 o
   8   4   6       25.47       71.89     27.75 o
  10   4   6     3960.23     3829.41    129.97 o
  12   4   6    25234.75    23568.56    643.26 o
  14   4   6     1065.05     1108.16    149.15 o
  16   4   6     1021.06     1109.96    166.49 o
 -17   5   6     5178.12     4710.42    232.48 o
 -15   5   6      471.06      413.16     87.88 o
 -13   5   6    27379.02    27391.46    872.84 o
 -11   5   6     1227.38     1437.51    101.34 o
  -9   5   6     8091.52     8524.83    302.05 o
  -7   5   6    52975.29    52885.70    849.79 o
  -5   5   6    49253.23    49217.05    681.19 o
  -3   5   6    57358.10    57088.29    996.68 o
  -1   5   6    30724.60    28837.88    918.65 o
   1   5   6     1643.99     1910.21     55.51 o
   3   5   6     7443.09     7265.16    149.36 o
   5   5   6    36990.02    34941.75    785.17 o
   7   5   6       30.20       45.78     23.09 o
   9   5   6    11913.20    11040.89    218.43 o
  11   5   6      874.94      902.40    117.93 o
  13   5   6      627.91      816.25     82.96 o
  15   5   6      975.50     1011.60    118.65 o
  17   5   6       63.41     -110.99    117.92 o
 -16   6   6     1366.27     1503.67    137.09 o
 -14   6   6       46.51      158.65     79.77 o
 -12   6   6     4169.20     4369.74    249.82 o
 -10   6   6     3038.58     3202.21    106.61 o
  -8   6   6    21050.85    20361.35    325.18 o
  -6   6   6      139.96      201.17     28.22 o
  -4   6   6    31000.41    30135.69    433.63 o
  -2   6   6   124175.20   118504.13   1746.41 o
   0   6   6    19074.39    19356.28    449.16 o
   2   6   6    16751.76    15997.23    236.19 o
   4   6   6   100011.63    97285.65   1304.01 o
   6   6   6    47659.53    47569.92    676.35 o
   8   6   6    20980.45    20277.22    355.29 o
  10   6   6    67293.88    62880.16   1324.05 o
  12   6   6     8490.34     7681.25    256.47 o
  14   6   6     9070.46     9698.25    520.66 o
  16   6   6    15168.95    14447.48    561.40 o
 -17   7   6     3064.37     2980.06    191.91 o
 -15   7   6     5367.36     5609.06    198.99 o
 -13   7   6    17218.39    17128.06    388.91 o
 -11   7   6    25025.75    24827.84    439.99 o
  -9   7   6    14327.36    13964.58    361.30 o
  -7   7   6    62167.53    61302.87   1234.27 o
  -5   7   6    38822.43    38454.72    558.16 o
  -3   7   6    10001.46     9256.80    146.46 o
  -1   7   6    71904.63    68776.01   3098.47 o
   1   7   6    81339.34    75677.67   2547.25 o
   3   7   6    15374.06    15631.46    297.84 o
   5   7   6     1219.33     1161.70     41.48 o
   7   7   6    16887.19    16384.99    265.43 o
   9   7   6       81.93      207.55     44.88 o
  11   7   6      285.42      390.45     58.86 o
  13   7   6      162.16       94.98     65.90 o
  15   7   6      335.75      400.03    194.23 o
 -16   8   6     4724.26     5084.69    247.24 o
 -14   8   6      223.38      191.92     65.00 o
 -12   8   6      226.35      312.54    100.58 o
 -10   8   6     8784.54     8479.63    182.39 o
  -8   8   6     1671.34     1640.14     66.09 o
  -6   8   6    34287.46    33489.71    457.35 o
  -4   8   6    39643.70    37238.01   1001.19 o
  -2   8   6     4101.10     3764.92     98.76 o
   0   8   6    88176.95    81694.05   2075.44 o
   2   8   6     1655.54     2070.25     55.00 o
   4   8   6    30378.69    30411.46    553.89 o
   6   8   6    61971.17    61094.33   3079.72 o
   8   8   6     4805.44     4711.18    118.37 o
  10   8   6     2740.41     2767.76    128.36 o
  12   8   6    49070.48    48820.89   1344.84 o
  14   8   6      209.75      320.45    163.01 o
  16   8   6     1487.11     1157.12    201.19 o
 -15   9   6     1956.30     2241.98    158.03 o
 -13   9   6    30571.34    31060.57    608.57 o
 -11   9   6     7148.35     6859.67    236.01 o
  -9   9   6      934.81     1023.60    131.81 o
  -7   9   6    65134.60    63775.81   1024.14 o
  -5   9   6     9404.54     9435.74    277.81 o
  -3   9   6     3293.62     3227.76     78.06 o
  -1   9   6    88696.50    85045.50   2877.36 o
   1   9   6    48099.12    46082.84    644.56 o
   3   9   6      722.04      828.81     72.84 o
   5   9   6    14082.57    13926.22    253.75 o
   7   9   6     1422.03     1594.27    138.76 o
   9   9   6     5567.58     5655.89    180.46 o
  11   9   6       14.96      -13.87     48.32 o
  13   9   6       28.96      216.98     60.00 o
  15   9   6     2120.03     1907.91    201.20 o
 -14  10   6      270.10      249.12    101.73 o
 -12  10   6     2090.62     2122.07    246.30 o
 -10  10   6      670.48      751.34     66.60 o
  -8  10   6    13119.01    13430.63    252.64 o
  -6  10   6     5869.74     5977.00    145.05 o
  -4  10   6     2859.90     2981.83     92.84 o
  -2  10   6    28552.77    27280.63    828.59 o
   0  10   6     4621.18     4527.36    256.82 o
   2  10   6      511.16      655.58     55.50 o
   4  10   6    15880.01    16252.64    290.48 o
   6  10   6     9783.65     9589.71    209.61 o
   8  10   6     2236.41     2482.30    211.62 o
  10  10   6    20668.64    21153.34    510.85 o
  12  10   6      343.31      346.84     69.26 o
  14  10   6     1644.97     2169.62    322.60 o
 -15  11   6      224.42      440.36    145.67 o
 -13  11   6     1474.18     1722.67    134.30 o
 -11  11   6      711.03     1051.30     85.97 o
  -9  11   6      647.93     1024.35     87.46 o
  -7  11   6      359.48      627.26    100.59 o
  -5  11   6    10625.75    10322.20    210.22 o
  -3  11   6      928.48     1080.37     76.67 o
  -1  11   6      120.03      220.33     46.17 o
   1  11   6      601.82      688.63     53.54 o
   3  11   6       14.86      117.77     52.03 o
   5  11   6       17.95       62.43     29.43 o
   7  11   6     1679.40     1637.46     87.90 o
   9  11   6      314.73      396.87     60.00 o
  11  11   6     2748.39     2722.95    143.18 o
  13  11   6      201.06      146.90     79.56 o
 -14  12   6     1846.24     2011.56    180.38 o
 -12  12   6      165.93      395.58     79.93 o
 -10  12   6      521.85      628.03     72.84 o
  -8  12   6    10589.62    10718.54    251.80 o
  -6  12   6     5492.02     5820.06    156.75 o
  -4  12   6     2103.05     2317.61    124.89 o
  -2  12   6    11669.53    10872.30    225.25 o
   0  12   6     6109.83     6034.54    161.76 o
   2  12   6     3113.73     3280.59    110.32 o
   4  12   6     5160.84     5337.82    132.24 o
   6  12   6     7171.22     7150.89    198.39 o
   8  12   6     3199.70     3110.54    116.57 o
  10  12   6     3045.38     3344.86    169.21 o
  12  12   6     2495.53     2856.95    284.46 o
  14  12   6     2480.34     2373.45    164.86 o
 -13  13   6     5024.59     5379.31    278.57 o
 -11  13   6     1518.08     1652.79    343.41 o
  -9  13   6     5332.57     5745.11    184.74 o
  -7  13   6      696.34     1014.38     82.96 o
  -5  13   6    13415.79    13153.09    482.76 o
  -3  13   6     5586.70     5320.61    141.75 o
  -1  13   6     4121.76     4162.76    340.05 o
   1  13   6     8548.07     8299.54    315.91 o
   3  13   6      113.12      215.93     44.15 o
   5  13   6     2078.71     2074.51    121.42 o
   7  13   6     5406.86     5321.60    186.48 o
   9  13   6      134.17      114.34     97.11 o
  11  13   6      654.26      631.89     95.56 o
  13  13   6     3345.42     3238.86    176.42 o
 -12  14   6      962.55     1334.39    157.02 o
 -10  14   6    14227.22    15318.63    489.19 o
  -8  14   6     1285.50     1265.19    190.78 o
  -6  14   6     2946.63     3113.81    180.40 o
  -4  14   6     7944.88     8196.44    222.34 o
  -2  14   6     4400.52     4410.73    145.74 o
   0  14   6    15288.25    14650.99    871.91 o
   2  14   6     9503.75     9617.73    274.26 o
   4  14   6     4098.48     4341.08    253.29 o
   6  14   6    26049.27    25814.89    671.03 o
   8  14   6      359.57      454.51    169.95 o
  10  14   6     2141.94     2308.49    232.42 o
  12  14   6     9458.92     8863.90    607.42 o
 -11  15   6     1248.45     1651.48    172.20 o
  -9  15   6      561.16      655.66    105.03 o
  -7  15   6    30244.41    30600.45    660.04 o
  -5  15   6      504.57      725.02    187.30 o
  -3  15   6     1383.42     1488.72     95.57 o
  -1  15   6    19793.69    19346.33    454.56 o
   1  15   6     6402.58     6265.30    228.56 o
   3  15   6     1248.54     1390.98     93.21 o
   5  15   6     5737.84     5496.03    173.10 o
   7  15   6     1260.23     1337.95    100.47 o
   9  15   6     7139.02     7040.17    282.17 o
  11  15   6     1311.21     1489.47    211.59 o
 -10  16   6       18.04       -4.36    187.29 o
  -8  16   6     7588.04     8367.90    454.64 o
  -6  16   6     1765.56     2259.68    260.17 o
  -4  16   6      145.82      238.73     97.11 o
  -2  16   6    13800.46    13997.60    331.90 o
   0  16   6     5701.49     5605.79    172.93 o
   2  16   6     4811.93     4907.76    402.50 o
   4  16   6    24206.56    23621.47    517.65 o
   6  16   6     5500.12     5736.59    220.67 o
   8  16   6     2735.66     2911.88    287.94 o
  10  16   6     7634.50     8101.44   1065.43 o
  -9  17   6     5323.07     5518.62    669.68 o
  -7  17   6     8768.39     9181.11    391.96 o
  -5  17   6     7878.88     8068.20    279.64 o
  -3  17   6     6632.21     7004.97    216.38 o
  -1  17   6     8674.02     9056.13    251.84 o
   1  17   6     9001.73     8759.64    241.80 o
   3  17   6      526.27      664.98    107.58 o
   5  17   6      814.71     1219.05    447.45 o
   7  17   6     3402.32     3298.98    211.36 o
   9  17   6      174.79      310.06    105.37 o
  -8  18   6       66.14      142.30    305.21 o
  -6  18   6     4535.90     4620.35    346.96 o
  -4  18   6      273.76      244.42     86.71 o
  -2  18   6     1524.80     1552.43    124.44 o
   0  18   6    16692.55    17226.56    430.50 o
   2  18   6      708.94      653.35    103.34 o
   4  18   6      332.43      547.65    116.50 o
   6  18   6    18429.91    18733.59    683.70 o
   8  18   6        1.65      -46.82    117.41 o
  -5  19   6      200.02      119.40    111.48 o
  -3  19   6     1734.52     1704.19    156.44 o
  -1  19   6     7242.16     6828.00    475.44 o
   1  19   6     1401.46     1358.58    154.01 o
   3  19   6      648.28      676.87    123.29 o
   5  19   6     5703.31     5767.10    326.17 o
  -2  20   6       25.74       70.97    158.00 o
   0  20   6      981.20      869.22    143.16 o
   2  20   6     6754.52     6419.21    333.14 o
 -17   1   7     1662.13     1560.77    149.56 o
 -15   1   7    14056.34    14276.35    486.60 o
 -13   1   7     2906.66     3055.52    129.95 o
 -11   1   7     3977.74     3622.07    218.60 o
  -9   1   7    14068.63    13021.65    448.26 o
  -7   1   7        2.53      163.68     29.43 o
  -5   1   7    33141.35    35590.11    988.43 o
  -3   1   7    27629.54    28866.69    943.80 o
  -1   1   7    30326.06    32434.76    309.96 o
   1   1   7    85819.62    92708.36   1238.61 o
   3   1   7     6367.23     5743.84     88.03 o
   5   1   7     3909.40     4096.92    107.60 o
   7   1   7    33986.06    31978.67    483.13 o
   9   1   7      187.94      349.88     36.54 o
  11   1   7      290.43      519.01     83.24 o
  13   1   7    14983.11    14316.61    392.49 o
  15   1   7      168.76      257.15     68.67 o
  17   1   7     2843.93     2947.10    269.70 o
 -18   2   7     4564.48     4659.19    371.25 o
 -16   2   7       29.34      210.62    106.58 o
 -14   2   7      885.14      996.43     88.29 o
 -12   2   7    24084.37    23435.72    622.41 o
 -10   2   7     8068.10     8308.09    183.31 o
  -8   2   7      847.34      982.36     48.32 o
  -6   2   7    21578.01    22417.72    431.75 o
  -4   2   7     8888.41     8488.92    194.63 o
  -2   2   7      731.45      982.36     24.53 o
   0   2   7    46197.66    49093.28    454.66 o
   4   2   7    57967.92    59251.14    765.52 o
   6   2   7     1458.78     1375.08     41.95 o
   8   2   7     3225.22     2939.08    124.92 o
  10   2   7     2323.08     2229.00    107.55 o
  12   2   7     1372.07     1480.70    138.75 o
  14   2   7      480.50      509.41     80.82 o
  16   2   7     4885.12     4890.94    232.73 o
 -17   3   7     4163.73     4163.77    398.99 o
 -15   3   7      570.68      731.85     96.37 o
 -13   3   7    11629.72    11537.04    297.30 o
 -11   3   7      807.11      993.92     72.84 o
  -9   3   7     1329.14     1561.75     65.01 o
  -7   3   7    36226.99    35855.26    574.84 o
  -5   3   7    12422.07    13399.78    229.68 o
  -3   3   7     4689.30     4383.54     71.46 o
  -1   3   7    60824.34    58757.03    628.76 o
   1   3   7     9548.89     9855.51    132.52 o
   3   3   7    19161.13    18187.47    228.73 o
   5   3   7    80436.64    77788.24   1080.29 o
   7   3   7    41706.15    40832.43    861.95 o
   9   3   7    29090.86    27938.76    553.78 o
  11   3   7    15051.12    14135.53    331.59 o
  13   3   7    10574.04    10517.87    282.29 o
  15   3   7    13882.96    13418.00    986.19 o
  17   3   7     2577.68     2469.96    228.96 o
 -16   4   7    13148.96    13413.37    434.05 o
 -14   4   7     6659.57     6494.18    225.58 o
 -12   4   7    19787.24    19745.32    405.78 o
 -10   4   7    29146.27    28520.78    520.81 o
  -8   4   7      189.24      296.59     62.43 o
  -6   4   7   117413.59   121031.58   1788.84 o
  -4   4   7   100894.58   102583.90   1418.54 o
  -2   4   7    25636.07    27289.59    335.59 o
   0   4   7     2952.58     2881.31     44.18 o
   2   4   7    62395.47    62696.62    953.15 o
   4   4   7    14572.98    13780.37    281.72 o
   6   4   7     3038.78     3044.68    131.86 o
   8   4   7       31.02      180.80     38.15 o
  10   4   7    19033.63    17838.00    373.19 o
  12   4   7     1633.35     1618.02    211.60 o
  14   4   7      678.21      601.27     97.74 o
  16   4   7       54.56      175.73    130.00 o
 -17   5   7      367.18      630.59     99.75 o
 -15   5   7     4307.36     4754.52    205.96 o
 -13   5   7       66.60       56.88     48.32 o
 -11   5   7    16919.48    16618.56    328.86 o
  -9   5   7    10331.50    10380.53    212.58 o
  -7   5   7       96.04      247.53     34.68 o
  -5   5   7   109302.67   108065.57   1467.72 o
  -3   5   7     9198.06    10351.55    257.13 o
  -1   5   7    11868.67    12617.85    183.19 o
   1   5   7   150629.20   149874.08   1974.44 o
   3   5   7        1.42      110.00     52.03 o
   5   5   7    22028.01    22003.06    324.88 o
   7   5   7   125867.95   121649.84   1659.42 o
   9   5   7      799.22      771.19     54.99 o
  11   5   7     1268.44     1307.19     80.83 o
  13   5   7    40104.46    37078.25   1002.59 o
  15   5   7     2355.47     2167.88    165.94 o
  17   5   7      234.17      230.30    134.29 o
 -16   6   7     1857.25     1945.64    157.57 o
 -14   6   7      109.62      135.27     63.77 o
 -12   6   7    28780.29    29214.03    632.48 o
 -10   6   7    15646.27    15714.95    319.64 o
  -8   6   7    11539.80    11255.54    197.69 o
  -6   6   7    23012.48    22629.38    337.02 o
  -4   6   7    39491.15    39106.96    567.28 o
  -2   6   7      270.12      291.52     14.72 o
   0   6   7    79732.98    80456.55   1211.67 o
   2   6   7     4006.79     4438.84    121.48 o
   4   6   7     1888.12     1863.89     48.33 o
   6   6   7     3105.46     3419.33     88.32 o
   8   6   7       45.31      130.25     29.41 o
  10   6   7      866.98     1098.61     78.51 o
  12   6   7       53.67       42.61     79.77 o
  14   6   7     1634.29     1832.88    138.54 o
  16   6   7      506.79      628.03    149.14 o
 -17   7   7     1336.60     1363.10    162.42 o
 -15   7   7     3273.80     3651.94    357.34 o
 -13   7   7       14.82      151.40     62.43 o
 -11   7   7       74.27      182.16     56.25 o
  -9   7   7    30681.82    30474.48    496.90 o
  -7   7   7    23871.77    23556.75    335.71 o
  -5   7   7      180.67      203.58     23.09 o
  -3   7   7    68303.91    65609.75   1231.04 o
  -1   7   7    36961.61    37643.80    738.75 o
   1   7   7    44113.53    43777.05    887.68 o
   3   7   7    65176.36    63255.93   3196.00 o
   5   7   7    36277.21    36185.55    576.26 o
   7   7   7     2307.93     2483.79     71.02 o
   9   7   7    40536.65    39265.66   1567.72 o
  11   7   7    31833.81    31630.24   2035.35 o
  13   7   7     3512.12     3540.99    159.37 o
  15   7   7     5478.00     5665.82    523.96 o
 -16   8   7     3005.77     2934.76    197.26 o
 -14   8   7     5950.07     6387.16    219.43 o
 -12   8   7     2778.24     2832.86    109.09 o
 -10   8   7     4928.67     4992.11    130.96 o
  -8   8   7    23415.75    22864.52    420.81 o
  -6   8   7    10369.35    10420.68    171.07 o
  -4   8   7        4.19       46.82     17.84 o
  -2   8   7    73503.81    70471.75   1191.14 o
   0   8   7    13137.83    13156.85    323.23 o
   2   8   7     1630.53     2042.31     50.72 o
   4   8   7    74969.40    72248.79    981.02 o
   6   8   7     3642.64     3885.32     99.32 o
   8   8   7     5106.24     5083.78    294.98 o
  10   8   7    18255.20    17920.92   1125.81 o
  12   8   7     1917.66     2210.00    149.16 o
  14   8   7      794.43      940.36    120.01 o
  16   8   7     7536.92     7264.17    621.20 o
 -15   9   7    10015.29    10171.53    426.96 o
 -13   9   7    10167.69    10518.18    274.75 o
 -11   9   7     7919.47     8053.26    182.85 o
  -9   9   7     8180.67     8105.22    187.45 o
  -7   9   7    51560.18    51563.97    778.23 o
  -5   9   7    30904.89    30197.91    561.12 o
  -3   9   7    15940.38    15740.51    521.40 o
  -1   9   7    11432.51    10766.84    524.58 o
   1   9   7     7172.24     7432.83    156.89 o
   3   9   7    10907.27    10751.53    187.62 o
   5   9   7     2458.44     2479.77    232.45 o
   7   9   7    22783.73    23304.18    897.14 o
   9   9   7     2212.73     2680.00    333.04 o
  11   9   7      145.85      225.88     51.33 o
  13   9   7     4421.55     4105.28    213.40 o
  15   9   7     1635.57     1840.91    166.80 o
 -14  10   7       12.40      -39.38     74.96 o
 -12  10   7     2414.85     2729.90    128.28 o
 -10  10   7     1102.04     1122.97     90.19 o
  -8  10   7     4259.59     4452.78    117.47 o
  -6  10   7    17722.32    16942.11    315.65 o
  -4  10   7    10155.24     9832.31    193.52 o
  -2  10   7    50978.27    46697.87   3480.99 o
   0  10   7    12149.75    11568.27    667.00 o
   2  10   7    35409.39    34443.84    679.43 o
   4  10   7    70285.01    69632.90   1098.57 o
   6  10   7    27994.35    27601.92    526.21 o
   8  10   7    21251.69    20660.32    398.70 o
  10  10   7    29781.30    30380.65    554.78 o
  12  10   7     5241.26     5409.09    213.42 o
  14  10   7    10014.51     9260.61    517.21 o
 -15  11   7    27274.71    27989.72   1011.97 o
 -13  11   7     8107.51     8459.22    314.02 o
 -11  11   7        8.03       49.19     90.18 o
  -9  11   7    79602.51    82282.78   2656.38 o
  -7  11   7     5446.71     5730.70    291.51 o
  -5  11   7        1.90       45.09     35.69 o
  -3  11   7    87227.52    85678.91   1930.90 o
  -1  11   7     7880.13     7468.18    368.00 o
   1  11   7       12.95       71.89     24.09 o
   3  11   7    24088.32    23549.16    475.57 o
   5  11   7      127.71      319.94     72.84 o
   7  11   7     1641.03     1698.77     89.87 o
   9  11   7     5313.22     5559.34    163.42 o
  11  11   7     6142.13     5884.42    198.36 o
  13  11   7      852.28     1003.88    201.18 o
 -14  12   7       10.00      -94.83     94.83 o
 -12  12   7       18.93      -29.64     97.11 o
 -10  12   7       66.34      157.27    110.99 o
  -8  12   7    12831.76    13265.33    401.54 o
  -6  12   7       82.76      174.78     44.88 o
  -4  12   7    10632.41    10405.65    293.45 o
  -2  12   7    65670.13    63268.16   2169.88 o
   0  12   7    14390.04    13739.21    646.18 o
   2  12   7    29917.31    29486.06    570.83 o
   4  12   7    75809.92    76544.37   1438.68 o
   6  12   7     6796.43     6867.53    181.67 o
   8  12   7     5829.15     5994.10    171.62 o
  10  12   7    58453.30    57548.69   1184.86 o
  12  12   7     2541.68     2473.90    149.96 o
  14  12   7     5320.94     5300.39    230.01 o
 -13  13   7    22075.61    23469.64    828.16 o
 -11  13   7     8444.54     8575.41    503.27 o
  -9  13   7    18327.15    19459.68    437.74 o
  -7  13   7    31899.89    31794.94    616.52 o
  -5  13   7    18165.81    17813.00    407.51 o
  -3  13   7    16088.35    16183.75    318.80 o
  -1  13   7    29841.81    28435.77    814.20 o
   1  13   7    26606.21    25606.64   1568.68 o
   3  13   7     2645.41     2704.12     93.34 o
   5  13   7    12271.71    12026.69    392.40 o
   7  13   7     8395.57     8036.66    206.83 o
   9  13   7     1975.32     2085.91    134.31 o
  11  13   7      285.06      317.27     78.02 o
  13  13   7     2849.93     2634.81    162.99 o
 -12  14   7     3578.93     3642.60    230.95 o
 -10  14   7     3122.75     3753.81    204.07 o
  -8  14   7      148.66      212.77     53.29 o
  -6  14   7    17209.47    17333.07    382.83 o
  -4  14   7    14184.83    13911.89    338.81 o
  -2  14   7    17174.77    16488.71    712.24 o
   0  14   7    12996.95    13333.21    306.23 o
   2  14   7    11527.42    11590.70    294.52 o
   4  14   7    29751.85    29794.66    582.90 o
   6  14   7    14006.61    13707.56    313.72 o
   8  14   7    19482.35    19083.77    491.59 o
  10  14   7     9840.42     9770.04    350.59 o
  12  14   7     6369.73     6316.86    364.36 o
 -11  15   7        8.40      -83.24    109.63 o
  -9  15   7    17925.88    18624.83    657.54 o
  -7  15   7     2060.70     2206.41    142.23 o
  -5  15   7      902.26     1040.89     76.66 o
  -3  15   7    20334.59    19932.75    771.46 o
  -1  15   7      504.24      500.89     68.15 o
   1  15   7      414.40      613.57     65.00 o
   3  15   7    16658.56    16401.95    360.27 o
   5  15   7     3536.56     3670.42    154.03 o
   7  15   7     3282.09     3228.23    197.75 o
   9  15   7      257.61      504.15    197.70 o
  11  15   7     2546.70     2707.43    206.71 o
 -10  16   7     6472.17     6734.05    336.06 o
  -8  16   7     6282.01     6554.38    313.00 o
  -6  16   7     5609.19     5675.97    308.83 o
  -4  16   7     6143.33     5989.52    201.27 o
  -2  16   7     4914.83     5198.56    167.97 o
   0  16   7     3535.50     3751.31    141.71 o
   2  16   7      317.75      376.69     78.02 o
   4  16   7    13000.88    12618.19    360.91 o
   6  16   7        1.33      -51.33     51.33 o
   8  16   7       31.73        5.43    152.61 o
  10  16   7     6474.07     6597.96    385.19 o
  -9  17   7      403.62      496.93    129.56 o
  -7  17   7      299.76      515.94    208.11 o
  -5  17   7     5377.57     5416.73    312.29 o
  -3  17   7      892.91      990.68    173.43 o
  -1  17   7       25.37       73.88     58.96 o
   1  17   7    33553.28    33358.69    690.33 o
   3  17   7      151.67      418.43    118.31 o
   5  17   7      698.68      841.31    121.59 o
   7  17   7    17107.13    18123.31   1003.76 o
   9  17   7     1355.24     1212.98    235.87 o
  -8  18   7       46.19     -138.73    138.73 o
  -6  18   7    11632.52    11448.18    485.52 o
  -4  18   7     3849.71     4049.47    233.88 o
  -2  18   7       63.06       72.84    145.67 o
   0  18   7     9257.26     8908.64    332.70 o
   2  18   7      982.77     1231.00    301.77 o
   4  18   7      949.45      928.42    128.34 o
   6  18   7      316.94      246.37    151.82 o
  -5  19   7     2919.06     3385.68    246.31 o
  -3  19   7     2934.93     3245.40    233.21 o
  -1  19   7    15519.18    16066.57    632.07 o
   1  19   7     2359.68     2458.97    184.63 o
   3  19   7     8057.46     8753.28    468.53 o
   5  19   7    12044.80    12354.33    500.34 o
  -2  20   7      758.02      948.50    298.29 o
   0  20   7        8.73      133.00    169.95 o
   2  20   7     9635.16     9804.84    551.89 o
 -18   0   8    25741.62    26309.01   1139.94 o
 -16   0   8     6134.86     6024.19    485.82 o
 -14   0   8    12733.60    12959.30    493.09 o
 -12   0   8    79318.36    79934.48   2070.41 o
 -10   0   8     7172.67     7019.13    409.62 o
  -8   0   8    32900.07    31358.15   1094.29 o
  -6   0   8   219419.45   232826.39   5233.84 o
  -4   0   8    49449.33    50896.70   1206.98 o
  -2   0   8    16059.19    17977.11    320.65 o
   2   0   8     7666.38     7584.25    152.94 o
   4   0   8     4507.46     4554.88    124.98 o
   6   0   8    10037.31     9456.77    194.56 o
   8   0   8      843.79      874.12     62.44 o
  10   0   8    13385.98    12637.39    326.53 o
  12   0   8      313.51      277.48     62.43 o
  14   0   8     4190.37     4059.49    194.30 o
  16   0   8    17270.31    16845.59   1125.35 o
 -17   1   8      371.79      317.85     95.56 o
 -15   1   8      277.05      307.53     86.67 o
 -13   1   8     2203.35     2186.79    141.82 o
 -11   1   8     2889.68     2846.01    112.32 o
  -9   1   8     6526.96     6391.32    159.49 o
  -7   1   8   104937.53   104307.31   1742.47 o
  -5   1   8    45748.51    48644.14   1337.26 o
  -3   1   8    20816.03    21585.46    327.82 o
  -1   1   8   125816.76   127931.18   1252.43 o
   1   1   8   183432.03   198744.30   2861.18 o
   3   1   8    48302.57    49055.08    625.47 o
   5   1   8   241752.36   238390.06   3213.30 o
   7   1   8    73163.23    70740.48   1101.29 o
   9   1   8    14857.80    14464.63    248.12 o
  11   1   8    50171.36    47741.31    719.79 o
  13   1   8    24623.38    23234.53    480.73 o
  15   1   8     6455.45     6263.22    385.20 o
  17   1   8    11918.54    12449.35    916.52 o
 -18   2   8     2558.82     2423.43    197.74 o
 -16   2   8     1976.73     2186.96    212.35 o
 -14   2   8    43840.11    43641.06    937.43 o
 -12   2   8    16149.69    16262.91    399.53 o
 -10   2   8      709.08      724.23     53.29 o
  -8   2   8    77239.75    77489.34   2065.39 o
  -6   2   8    18406.64    19205.73    364.05 o
  -4   2   8     4105.39     4459.92     80.89 o
  -2   2   8   150277.13   152516.38   2058.15 o
   0   2   8      804.51      898.53     14.72 o
   2   2   8     5866.60     5648.90    100.74 o
   4   2   8    45311.97    44955.71    640.97 o
   6   2   8     7294.45     7062.10    124.60 o
   8   2   8      448.20      597.70     38.33 o
  10   2   8     1669.61     1645.65     73.10 o
  12   2   8    25257.21    24025.92    516.05 o
  14   2   8      530.63      568.72    114.46 o
  16   2   8       84.33       74.24    117.92 o
 -17   3   8       21.30      293.89    119.50 o
 -15   3   8     3872.61     4038.52    208.17 o
 -13   3   8     2166.16     2322.16    122.92 o
 -11   3   8     8399.38     8677.97    263.90 o
  -9   3   8        0.81      139.60     38.33 o
  -7   3   8    10029.15    10312.15    192.88 o
  -5   3   8    18725.82    17949.50    410.71 o
  -3   3   8     1022.18     1334.00     41.63 o
  -1   3   8   312842.03   322557.25   5901.38 o
   1   3   8    32879.69    34133.11    435.25 o
   3   3   8     4670.03     4808.32    118.04 o
   5   3   8    62120.36    61353.73    847.40 o
   7   3   8    35482.19    34891.12    591.34 o
   9   3   8    26315.51    25252.00    491.40 o
  11   3   8    45882.89    43383.72    857.43 o
  13   3   8     3480.66     3431.48    154.03 o
  15   3   8      717.78      762.61     96.64 o
  17   3   8     9598.04     8977.15    415.21 o
 -16   4   8     2593.98     2978.59    173.70 o
 -14   4   8      932.18      927.38    128.34 o
 -12   4   8    13940.46    13754.84    338.50 o
 -10   4   8    19907.85    19799.45    363.93 o
  -8   4   8     6251.52     6475.42    138.30 o
  -6   4   8    32909.49    33317.28    479.90 o
  -4   4   8    76996.36    80854.66    950.69 o
  -2   4   8     4430.14     5360.92     75.99 o
   0   4   8     5605.97     6154.08    180.60 o
   2   4   8   123646.55   121011.44   1966.07 o
   4   4   8     6406.98     6665.00    108.46 o
   6   4   8      880.42      838.40     62.44 o
   8   4   8    59047.24    57178.25    813.95 o
  10   4   8      221.26      389.60     56.25 o
  12   4   8      441.69      480.88     63.77 o
  14   4   8    16023.67    14905.61    750.23 o
  16   4   8      391.58      194.23    215.04 o
 -17   5   8    13669.52    13570.04    422.65 o
 -15   5   8     4594.78     4517.15    191.04 o
 -13   5   8      221.52      219.42     86.71 o
 -11   5   8    14463.35    14268.06    298.80 o
  -9   5   8    37862.95    37594.17    626.87 o
  -7   5   8     7601.88     7308.50    180.55 o
  -5   5   8    57058.27    57276.10    904.27 o
  -3   5   8    12796.63    12878.39    183.17 o
  -1   5   8      324.18      416.82     55.50 o
   1   5   8    32564.89    32921.04    590.11 o
   3   5   8       11.17      133.02     76.30 o
   5   5   8     8607.21     8851.10    187.54 o
   7   5   8      196.14      293.68     31.02 o
   9   5   8      208.30      328.46     44.88 o
  11   5   8     2077.44     2424.28    107.60 o
  13   5   8      217.61      453.98    106.41 o
  15   5   8    10663.53    10227.64    652.63 o
 -16   6   8      282.85      353.22    242.79 o
 -14   6   8     2357.95     2608.57    144.66 o
 -12   6   8    12431.67    12275.83    318.76 o
 -10   6   8        2.19      116.10     46.40 o
  -8   6   8    59400.09    58666.76    844.53 o
  -6   6   8    48184.93    47954.16    625.55 o
  -4   6   8    17918.56    17605.78    267.81 o
  -2   6   8    85115.21    84228.55   2074.74 o
   0   6   8    55448.98    54600.83    837.03 o
   2   6   8    60359.99    60892.68    845.04 o
   4   6   8   110046.72   112961.69   1539.18 o
   6   6   8    68026.55    66044.67    920.92 o
   8   6   8    22288.83    21698.53    353.83 o
  10   6   8    46826.08    45169.48    872.41 o
  12   6   8     8625.03     8538.02    846.97 o
  14   6   8     9232.52     9046.38    346.74 o
  16   6   8     5480.22     5800.62    299.02 o
 -17   7   8     5403.15     5325.98    266.76 o
 -15   7   8    22837.82    22827.54    553.97 o
 -13   7   8      442.57      527.44    124.87 o
 -11   7   8    27863.28    28516.78    702.58 o
  -9   7   8    38862.27    37544.57    651.43 o
  -7   7   8     3364.07     3536.61     87.92 o
  -5   7   8    18301.09    17898.13    260.10 o
  -3   7   8    84305.59    81512.72   2130.21 o
  -1   7   8      814.79      913.48     36.54 o
   1   7   8      679.21      749.54     24.09 o
   3   7   8    20948.32    21139.09    466.28 o
   5   7   8     3178.72     3359.88     83.28 o
   7   7   8     1213.46     1362.58     48.33 o
   9   7   8        1.75      112.98     29.41 o
  11   7   8     1151.29     1314.67     89.86 o
  13   7   8    13899.19    13680.17    489.64 o
  15   7   8      534.17      423.71    180.36 o
 -16   8   8      104.76       47.17    145.67 o
 -14   8   8     1653.50     1897.46    137.36 o
 -12   8   8      123.08      185.05     48.32 o
 -10   8   8    30255.22    30319.19    654.09 o
  -8   8   8    11329.20    11552.64    197.78 o
  -6   8   8     3831.82     3807.77     80.86 o
  -4   8   8    93580.90    92198.55   1890.64 o
  -2   8   8     4956.99     4731.15    128.43 o
   0   8   8    33694.11    33951.23    794.91 o
   2   8   8   190207.75   193495.44   3642.30 o
   4   8   8     2102.24     2093.94     53.30 o
   6   8   8      469.61      459.83     48.56 o
   8   8   8   136747.52   134746.75   4587.41 o
  10   8   8     1028.01     1134.36     78.49 o
  12   8   8      319.56      381.53     66.59 o
  14   8   8    20078.57    19083.06    690.08 o
  16   8   8     3700.81     3418.73    237.29 o
 -15   9   8     4011.81     4292.40    260.21 o
 -13   9   8     1517.53     1865.14    114.58 o
 -11   9   8    21076.82    20835.45    407.58 o
  -9   9   8    15799.91    16036.62    274.96 o
  -7   9   8     9796.99     9771.35    173.86 o
  -5   9   8     9928.11     9335.04    183.54 o
  -3   9   8     7432.66     6758.76    208.31 o
  -1   9   8    23923.35    23328.93    383.82 o
   1   9   8     6747.12     6701.85    144.77 o
   3   9   8     1064.67     1164.84     52.03 o
   5   9   8     5694.71     5838.92    168.45 o
   7   9   8     1946.38     1968.98    149.17 o
   9   9   8      527.73      559.18     65.00 o
  11   9   8     3227.23     3169.40    381.63 o
  13   9   8     2124.45     2242.26    198.64 o
  15   9   8     2334.25     2428.49    204.05 o
 -14  10   8      382.47      509.57     94.83 o
 -12  10   8     6458.90     6654.75    288.04 o
 -10  10   8     3122.77     3194.57    110.31 o
  -8  10   8     9335.60     9612.08    402.72 o
  -6  10   8    24606.60    25130.58    572.65 o
  -4  10   8      926.92      941.60     49.95 o
  -2  10   8     7827.06     7417.80    295.11 o
   0  10   8    17703.52    16576.61    757.85 o
   2  10   8     9487.08     9256.08    181.82 o
   4  10   8    21973.65    21988.71    437.61 o
   6  10   8    22556.49    22717.65    425.83 o
   8  10   8     1789.21     1932.90     87.17 o
  10  10   8    11426.83    11064.98    255.19 o
  12  10   8     2142.35     2076.65    145.40 o
  14  10   8     1670.68     1609.53    173.44 o
 -15  11   8      926.67      973.52    164.25 o
 -13  11   8       42.29      189.78     91.11 o
 -11  11   8      429.47      530.82    163.02 o
  -9  11   8     4361.60     4527.40    151.17 o
  -7  11   8     1640.64     1704.06     81.68 o
  -5  11   8     4950.56     4477.18    173.51 o
  -3  11   8     2466.19     2648.58    111.51 o
  -1  11   8      756.57      842.51     62.44 o
   1  11   8       90.32      228.06     31.60 o
   3  11   8      477.30      552.95     46.18 o
   5  11   8     2289.62     2227.53    111.01 o
   7  11   8     3593.47     3324.66    111.52 o
   9  11   8      659.71      666.49    121.40 o
  11  11   8        2.69       54.66     65.90 o
  13  11   8     2448.42     2055.97    133.25 o
 -14  12   8     1838.88     2293.95    191.08 o
 -12  12   8     3651.86     4039.05    208.14 o
 -10  12   8      992.37     1068.38     95.56 o
  -8  12   8     3236.94     3368.90    137.38 o
  -6  12   8    11682.60    11884.49    294.53 o
  -4  12   8      682.78      788.15    117.93 o
  -2  12   8     4549.32     4571.63    388.65 o
   0  12   8     9313.38     9011.52    690.93 o
   2  12   8      479.80      506.05    100.59 o
   4  12   8     9668.21     9444.11    298.59 o
   6  12   8     9069.39     9754.63    340.21 o
   8  12   8     1675.61     1792.44    109.65 o
  10  12   8     5430.68     5204.70    203.61 o
  12  12   8     1774.22     1797.67    129.38 o
  14  12   8      113.21       82.25     83.24 o
 -13  13   8      935.51     1001.08    221.99 o
 -11  13   8       68.06       34.68     75.91 o
  -9  13   8    10035.94    10714.10    381.86 o
  -7  13   8     1673.52     1895.42    131.82 o
  -5  13   8      895.46     1044.38     86.72 o
  -3  13   8     5631.89     5655.94    371.33 o
  -1  13   8     4741.22     4305.16    134.89 o
   1  13   8      683.88      759.69     62.88 o
   3  13   8     3811.85     4048.32    115.23 o
   5  13   8      289.78      262.37     83.24 o
   7  13   8     5505.85     5775.19    215.15 o
   9  13   8     2921.92     3034.84    154.94 o
  11  13   8      682.65      657.57    107.52 o
  13  13   8      662.28      635.43    109.63 o
 -12  14   8      305.32      202.30    112.28 o
 -10  14   8     9560.31    10076.54    318.63 o
  -8  14   8     1309.34     1390.26    105.38 o
  -6  14   8     1121.16     1319.29    152.62 o
  -4  14   8    26410.53    26148.47    582.72 o
  -2  14   8     1141.07     1299.64    225.47 o
   0  14   8       49.11      180.35     58.86 o
   2  14   8    37405.80    36791.42   1566.56 o
   4  14   8     1045.29      985.50     71.64 o
   6  14   8       23.42       83.24     65.00 o
   8  14   8    19762.79    20163.59    520.55 o
  10  14   8     3130.71     3260.32    173.71 o
  12  14   8     1189.41     1342.47    194.25 o
 -11  15   8    16019.47    16959.52    636.41 o
  -9  15   8     2762.98     2960.94    371.20 o
  -7  15   8     2677.66     2841.33    142.02 o
  -5  15   8    11933.19    12090.26    303.66 o
  -3  15   8     8376.03     8159.14    239.93 o
  -1  15   8     6739.49     6720.25    340.12 o
   1  15   8      854.04      843.15    187.31 o
   3  15   8      340.40      426.94     65.90 o
   5  15   8     9134.61     8816.31    465.14 o
   7  15   8      211.60      293.62     86.21 o
   9  15   8      508.77      521.79    110.99 o
  11  15   8     6374.45     6388.69    388.65 o
 -10  16   8     2289.92     2849.47    215.10 o
  -8  16   8       44.52      173.42    197.70 o
  -6  16   8    11104.82    12082.53    353.09 o
  -4  16   8     5160.04     5642.25    178.41 o
  -2  16   8    10714.12    10588.90    268.50 o
   0  16   8    33537.96    33414.34   1513.36 o
   2  16   8    10878.75    10124.90    635.33 o
   4  16   8    11534.92    11826.37    335.66 o
   6  16   8     4070.16     4371.27    281.03 o
   8  16   8    17182.14    17253.85    548.50 o
  10  16   8    10471.89    11042.08    483.91 o
  -9  17   8    11214.00    11660.66    604.03 o
  -7  17   8        4.02      235.66     85.97 o
  -5  17   8     2813.28     2966.52    228.96 o
  -3  17   8     6830.92     6788.92    221.33 o
  -1  17   8      442.46      547.98     79.77 o
   1  17   8      265.62      297.32     78.51 o
   3  17   8     4834.84     5233.25    246.73 o
   5  17   8        0.99      187.29     90.18 o
   7  17   8      593.05      553.28    112.90 o
   9  17   8      273.40      615.38    159.55 o
  -8  18   8      838.82      660.88    158.01 o
  -6  18   8       54.39       29.13     97.11 o
  -4  18   8    16283.23    16228.21    715.45 o
  -2  18   8      472.11      511.37    106.42 o
   0  18   8       90.66      124.51     81.25 o
   2  18   8    26988.10    27274.60    778.05 o
   4  18   8      656.16      521.85    117.73 o
   6  18   8     1165.23     1456.08    161.62 o
  -5  19   8    10145.78    10050.93    559.56 o
  -3  19   8      591.94      602.76    298.29 o
  -1  19   8      134.46       33.77    211.57 o
   1  19   8     8543.27     8798.27    343.71 o
   3  19   8     1204.12     1297.44    149.85 o
   5  19   8     1571.83     1685.15    175.81 o
  -2  20   8    12366.62    12095.57    694.10 o
   0  20   8      327.42      575.76    176.58 o
   2  20   8       60.19      138.73    180.35 o
 -17   1   9      741.29      807.64    163.02 o
 -15   1   9     6625.47     6825.44    245.25 o
 -13   1   9     1944.86     2312.10    190.79 o
 -11   1   9      414.80      472.00     86.71 o
  -9   1   9    15266.10    15372.52    465.69 o
  -7   1   9    17282.76    16287.50    674.69 o
  -5   1   9     8233.08     8578.31    229.28 o
  -3   1   9   108997.90   111940.18   1812.39 o
  -1   1   9    36375.09    38788.00    418.78 o
   1   1   9    15159.85    15765.95    220.18 o
   3   1   9    63227.56    65444.34    861.87 o
   5   1   9      299.14      360.86     24.53 o
   7   1   9     5712.11     5751.84    288.11 o
   9   1   9    18878.16    17765.91    392.83 o
  11   1   9      497.79      609.53     49.95 o
  13   1   9     5490.03     5167.79    176.47 o
  15   1   9    11130.54    11348.74    437.43 o
  17   1   9      102.63      243.53    187.29 o
 -18   2   9     1203.01      902.32    169.96 o
 -16   2   9     6694.35     6636.55    320.97 o
 -14   2   9    13562.73    13677.29    378.06 o
 -12   2   9     2000.92     2046.74    117.95 o
 -10   2   9      712.13      846.29     86.72 o
  -8   2   9    55817.43    53202.78   1167.52 o
  -6   2   9    37710.47    38301.75    660.13 o
  -4   2   9     7542.33     8117.68    130.12 o
  -2   2   9    15172.12    15456.06    261.14 o
   0   2   9    18462.45    19635.70    248.62 o
   2   2   9    16765.95    18504.68    255.18 o
   4   2   9    12667.77    13806.13    267.72 o
   6   2   9     9149.07     9715.02    298.71 o
   8   2   9    12107.06    11397.66    326.54 o
  10   2   9     6732.90     6456.94    187.43 o
  12   2   9     2604.53     2626.58    122.66 o
  14   2   9     3236.56     3340.43    159.40 o
  16   2   9     4130.62     3904.53    271.49 o
 -17   3   9     9934.60    10333.92    451.25 o
 -15   3   9        2.32      269.97     88.28 o
 -13   3   9     1716.82     1895.06    249.76 o
 -11   3   9    31232.27    31112.04    715.73 o
  -9   3   9     6076.30     6193.24    141.78 o
  -7   3   9    24809.46    26334.80    438.14 o
  -5   3   9   105485.36   111006.39   1611.25 o
  -3   3   9    52643.79    55005.70    647.49 o
  -1   3   9   124325.56   128897.53   1576.44 o
   1   3   9    81789.86    85227.71   1058.01 o
   3   3   9    70168.33    70925.18    918.26 o
   5   3   9   138556.22   137873.28   2395.57 o
   7   3   9    14921.73    14482.88    258.80 o
   9   3   9    11158.03    10860.03    245.58 o
  11   3   9    59269.62    56889.13   1073.35 o
  13   3   9     4713.78     4653.79    471.90 o
  15   3   9     1340.08     1296.53    128.14 o
  17   3   9    15598.86    14682.30    715.36 o
 -16   4   9     7235.00     6954.13    791.26 o
 -14   4   9    20801.81    20680.75    565.50 o
 -12   4   9    10359.10    10496.07    274.97 o
 -10   4   9    15032.61    14599.10    282.95 o
  -8   4   9    41357.13    41921.45    659.81 o
  -6   4   9     2563.84     2768.89     62.90 o
  -4   4   9       32.99       81.08     11.54 o
  -2   4   9   176289.00   181565.20   6243.35 o
   0   4   9    16437.54    17533.64    226.28 o
   2   4   9     1876.79     2178.67     83.27 o
   4   4   9     5715.98     5605.12     96.73 o
   6   4   9    25901.58    25167.96    602.33 o
   8   4   9     1900.44     2236.62    114.48 o
  10   4   9      694.63      733.65     97.12 o
  12   4   9      208.37      313.30     83.24 o
  14   4   9    13815.26    13673.39    442.64 o
  16   4   9     2544.98     2595.56    222.86 o
 -17   5   9        9.54      108.51     90.96 o
 -15   5   9     6220.07     6277.59    239.44 o
 -13   5   9     5099.09     5044.76    260.25 o
 -11   5   9       66.56      193.71     62.88 o
  -9   5   9    84845.66    85952.59   1370.46 o
  -7   5   9      648.13      660.64     43.34 o
  -5   5   9      304.43      454.35     38.15 o
  -3   5   9   270445.88   273430.53   5069.90 o
  -1   5   9    17355.52    17214.04    306.28 o
   1   5   9     1717.14     1642.24     39.79 o
   3   5   9   329494.06   330699.47   6218.74 o
   5   5   9    15654.85    15178.58    319.85 o
   7   5   9     1211.84     1325.79     51.34 o
   9   5   9    94618.06    93475.41   1434.22 o
  11   5   9    12342.82    11866.17    301.28 o
  13   5   9      411.10      537.46    110.28 o
  15   5   9    15168.95    14382.28    906.39 o
 -16   6   9    12920.69    12556.82    519.59 o
 -14   6   9    14209.25    14395.94    430.62 o
 -12   6   9       37.23       84.56    110.99 o
 -10   6   9    15108.81    15181.55    319.61 o
  -8   6   9    32552.79    32207.42    492.79 o
  -6   6   9     4874.63     4659.88    107.59 o
  -4   6   9    21414.93    21000.76    351.52 o
  -2   6   9     3451.29     3334.96     87.94 o
   0   6   9     4601.54     4735.91    104.14 o
   2   6   9    10166.30    10294.85    160.15 o
   4   6   9     9422.39     9316.08    385.55 o
   6   6   9      519.95      688.19     52.03 o
   8   6   9      740.60      962.31    104.06 o
  10   6   9     7766.81     7446.56    205.48 o
  12   6   9      754.90      698.09    149.15 o
  14   6   9      369.37      369.36     96.37 o
  16   6   9     7346.00     7364.13    341.54 o
 -17   7   9       73.12       71.74     99.75 o
 -15   7   9      776.19      953.87    108.34 o
 -13   7   9    20724.29    21338.23    420.38 o
 -11   7   9     3774.89     3905.38    119.38 o
  -9   7   9     1056.30     1190.45     93.66 o
  -7   7   9    39237.73    38324.78    578.60 o
  -5   7   9     1400.01     1468.97     46.41 o
  -3   7   9    15517.65    15265.96    217.77 o
  -1   7   9    59931.94    55591.60   3737.31 o
   1   7   9    14637.38    13625.97    295.51 o
   3   7   9     3996.45     3733.00    114.52 o
   5   7   9    84193.29    83224.64   1094.48 o
   7   7   9    26090.30    26182.90    380.40 o
   9   7   9     6647.78     6539.50    399.14 o
  11   7   9    12398.00    11730.28    805.62 o
  13   7   9     3990.65     3858.91    192.25 o
  15   7   9     2147.08     2235.93    221.70 o
 -16   8   9     1008.11     1096.27    118.32 o
 -14   8   9     2603.80     2723.10    215.09 o
 -12   8   9     2776.79     2639.89    121.61 o
 -10   8   9    14923.18    15190.09    347.37 o
  -8   8   9     5482.07     5474.69    117.49 o
  -6   8   9    22299.44    22254.09    328.73 o
  -4   8   9     5996.67     5843.01    126.72 o
  -2   8   9     2514.16     2369.71     81.70 o
   0   8   9    62316.96    61805.51   1978.04 o
   2   8   9    25245.62    24516.31    378.21 o
   4   8   9     2831.50     3140.58     87.91 o
   6   8   9    33620.94    33823.40   1309.43 o
   8   8   9     3328.23     3574.88    152.66 o
  10   8   9     4395.04     4574.43    201.25 o
  12   8   9    18767.27    17476.92   1104.80 o
  14   8   9      431.60      536.31    109.06 o
 -15   9   9     1596.73     1610.36    129.57 o
 -13   9   9     1525.55     1682.75    166.50 o
 -11   9   9    45589.90    47047.34   1180.86 o
  -9   9   9    14173.04    14122.13    441.13 o
  -7   9   9     5069.96     5025.30    117.79 o
  -5   9   9    40240.77    39367.32    805.21 o
  -3   9   9     8045.92     7849.14    291.65 o
  -1   9   9     3632.12     3740.69     96.41 o
   1   9   9    28864.69    27725.32    449.77 o
   3   9   9    34696.05    33611.47    552.60 o
   5   9   9     5946.96     5643.96    208.25 o
   7   9   9     7494.63     7588.50    156.20 o
   9   9   9    16404.35    15780.92    871.99 o
  11   9   9      415.72      549.33    100.59 o
  13   9   9     1383.28     1417.80    284.44 o
  15   9   9     3324.90     3587.21    416.31 o
 -14  10   9     1474.43     1576.56    111.55 o
 -12  10   9     5029.25     4764.59    178.40 o
 -10  10   9     9092.34     9054.51    215.84 o
  -8  10   9     7818.84     7875.22    218.68 o
  -6  10   9    51212.63    49594.42   1137.23 o
  -4  10   9    61929.63    60895.48   1475.59 o
  -2  10   9     5497.89     5382.73    137.52 o
   0  10   9    83791.91    80493.17   4077.02 o
   2  10   9    55889.55    55092.53    876.10 o
   4  10   9    18545.52    18450.94    333.49 o
   6  10   9    66184.63    65925.02   1057.54 o
   8  10   9    51927.91    50577.96   1432.97 o
  10  10   9     2832.51     2719.26    128.36 o
  12  10   9    18652.00    18310.51    607.94 o
  14  10   9     8421.63     8357.47    458.13 o
 -15  11   9     2562.40     2843.64    231.59 o
 -13  11   9    30311.91    31559.21    869.73 o
 -11  11   9     7043.70     7111.33    235.59 o
  -9  11   9    11889.87    12330.05    291.58 o
  -7  11   9    52280.15    51731.99    894.02 o
  -5  11   9    11541.55    11078.18    296.97 o
  -3  11   9     9060.94     8722.72    381.92 o
  -1  11   9    25217.30    23860.68   1544.59 o
   1  11   9      334.92      421.09     39.24 o
   3  11   9    12747.87    12158.91    218.55 o
   5  11   9     8707.57     8675.00    188.97 o
   7  11   9    13939.33    13582.42    303.44 o
   9  11   9     1752.49     1689.19     91.67 o
  11  11   9      249.47      251.88     68.67 o
  13  11   9    11258.13    11250.08    353.67 o
 -14  12   9       44.95      -98.32    111.54 o
 -12  12   9    17952.92    18825.21    564.35 o
 -10  12   9     1449.87     1505.58    107.92 o
  -8  12   9       55.73      -15.70     44.88 o
  -6  12   9    48300.93    47814.63    977.69 o
  -4  12   9    31824.85    30861.70    723.89 o
  -2  12   9     7087.14     6938.42    181.24 o
   0  12   9   102986.17    98606.91   5223.80 o
   2  12   9    22706.78    22386.44    629.34 o
   4  12   9      301.18      375.50     55.50 o
   6  12   9    93802.46    93826.38   3679.33 o
   8  12   9    17613.47    17288.88    427.44 o
  10  12   9      887.06     1054.46     87.89 o
  12  12   9    29158.72    28720.88    728.43 o
 -13  13   9     5115.96     5060.48    399.02 o
 -11  13   9    33426.89    36001.66    823.03 o
  -9  13   9      536.12      523.48    110.99 o
  -7  13   9     6032.08     6087.58    419.91 o
  -5  13   9    40455.62    40317.38    717.71 o
  -3  13   9     1050.56     1121.27     84.68 o
  -1  13   9      132.55      181.13     43.33 o
   1  13   9    12778.98    12608.33    300.24 o
   3  13   9     4198.68     4016.47    112.86 o
   5  13   9     2853.10     2910.53    127.56 o
   7  13   9        8.22       52.03     49.05 o
   9  13   9     5025.26     5492.56    208.51 o
  11  13   9     7590.44     7772.47    304.18 o
  13  13   9     1453.65     1369.08    148.12 o
 -12  14   9       31.52      -92.35     92.35 o
 -10  14   9    14282.80    15265.61    466.54 o
  -8  14   9     1613.89     1685.80    145.69 o
  -6  14   9     8245.10     8676.70    340.16 o
  -4  14   9    14577.34    14687.04    420.26 o
  -2  14   9     2886.86     3074.02    128.37 o
   0  14   9    21609.18    21597.88   1345.15 o
   2  14   9    32308.21    32492.85    628.36 o
   4  14   9    12093.58    11513.11    311.80 o
   6  14   9    12589.87    12599.39    333.92 o
   8  14   9    12924.97    13732.89    392.01 o
  10  14   9     3551.99     3826.14    200.45 o
  12  14   9    11073.00    11013.96   1010.18 o
 -11  15   9     1651.30     1636.39    201.19 o
  -9  15   9      500.80      460.21    128.33 o
  -7  15   9    26477.01    27526.54    641.47 o
  -5  15   9      448.45      541.01     71.64 o
  -3  15   9      348.74      382.71     63.20 o
  -1  15   9    38229.53    37721.69    715.65 o
   1  15   9     1922.16     2115.11    159.57 o
   3  15   9     2980.97     2865.20    134.86 o
   5  15   9     8264.83     8000.18    258.91 o
   7  15   9     4317.34     4435.20    183.96 o
   9  15   9     1959.97     2113.24    152.63 o
  11  15   9     4845.17     4978.35    305.33 o
 -10  16   9     1779.14     1913.64    175.44 o
  -8  16   9     4355.30     4978.73    353.90 o
  -6  16   9     1719.63     1793.14    127.27 o
  -4  16   9     4743.64     4548.25    183.96 o
  -2  16   9     2429.77     2512.41    109.99 o
   0  16   9     3463.95     3633.52    140.02 o
   2  16   9     2125.85     2003.35    165.94 o
   4  16   9      448.70      602.78     82.96 o
   6  16   9     8567.39     8540.31    284.57 o
   8  16   9       63.64       47.06     88.28 o
  10  16   9        4.04       71.35    133.18 o
  -9  17   9     5740.71     6323.07    319.41 o
  -7  17   9      587.47      672.28    201.17 o
  -5  17   9     1320.19     1395.33    114.58 o
  -3  17   9    41215.59    42242.75    939.86 o
  -1  17   9      913.57     1054.00    173.43 o
   1  17   9       52.38      114.64     75.58 o
   3  17   9    22907.33    22515.69    673.74 o
   5  17   9     6185.17     6111.23    247.79 o
   7  17   9      248.56      337.25    114.57 o
   9  17   9    20155.54    20132.08    782.26 o
  -8  18   9     6853.04     7166.05    367.10 o
  -6  18   9     5981.57     6229.01    482.33 o
  -4  18   9     8191.83     8558.18    558.78 o
  -2  18   9      672.51      981.90    171.68 o
   0  18   9     3613.02     3858.80    218.57 o
   2  18   9     2717.97     2773.46    197.74 o
   4  18   9        3.23        8.67     93.65 o
   6  18   9     1628.63     1772.21    312.19 o
  -5  19   9     9240.89     9433.79    517.84 o
  -3  19   9     2179.90     2330.17    239.84 o
  -1  19   9    14737.12    14618.07    843.82 o
   1  19   9     7240.89     7388.75    306.26 o
   3  19   9    10341.98    10324.37    386.64 o
   5  19   9     7393.83     7356.65    388.88 o
   0  20   9       12.91      -49.41    211.57 o
 -18   0  10     2556.86     3094.38    291.40 o
 -16   0  10    43114.13    43290.01   1684.82 o
 -14   0  10     3781.09     3913.66    346.96 o
 -12   0  10     7493.01     7580.76    444.29 o
 -10   0  10   105123.59   101031.27   3497.64 o
  -8   0  10      115.42       90.18     62.43 o
  -6   0  10     1525.90     1568.10     76.32 o
  -4   0  10   266210.44   271225.16   8466.64 o
  -2   0  10     5554.35     5536.34    118.09 o
   0   0  10    27779.81    29539.08    733.76 o
   2   0  10    29811.03    32134.07    572.82 o
   4   0  10    22576.65    21820.45    452.85 o
   6   0  10     8596.48     8015.74    201.44 o
   8   0  10        5.17      124.86     48.56 o
  10   0  10    29520.85    28492.87    800.36 o
  12   0  10    25074.97    24630.64    702.34 o
  14   0  10     3938.56     4399.40    242.87 o
  16   0  10     6412.12     6905.63    617.69 o
 -17   1  10     1507.51     1753.42    146.92 o
 -15   1  10     2155.73     2023.76    149.96 o
 -13   1  10       56.35      328.75    228.91 o
 -11   1  10    28193.10    27355.31    782.33 o
  -9   1  10    31470.10    31899.96    590.98 o
  -7   1  10     6812.84     6989.23    232.62 o
  -5   1  10   174504.92   181692.33   5453.58 o
  -3   1  10   123335.13   127287.28   2535.33 o
  -1   1  10      184.59      376.72     17.34 o
   3   1  10   155473.17   155249.06   2038.51 o
   5   1  10      539.92      666.63     29.43 o
   7   1  10   158670.41   154193.45   2266.26 o
   9   1  10    74467.15    72381.15   1136.59 o
  11   1  10       96.77      213.69     65.90 o
  13   1  10    22215.22    20764.86    907.12 o
  15   1  10    13613.64    13519.38    732.67 o
  17   1  10        2.53      -47.42    120.10 o
 -16   2  10     7477.49     7339.73    337.28 o
 -14   2  10     7437.16     7362.22    281.04 o
 -12   2  10    48897.67    47937.00   1101.52 o
 -10   2  10    21260.92    20883.03    370.78 o
  -8   2  10    36003.09    35258.87    621.10 o
  -6   2  10   130412.01   130846.22   5604.94 o
  -4   2  10     3926.12     4346.22     80.00 o
  -2   2  10    36668.25    37976.07    543.85 o
   0   2  10    97181.96   105270.72   1222.67 o
   2   2  10     1282.94     1529.53     79.79 o
   4   2  10      747.31      771.64     34.69 o
   6   2  10    21971.52    21492.29    372.89 o
   8   2  10    32640.89    31957.70    475.32 o
  10   2  10      516.58      464.51     46.18 o
  12   2  10     4332.14     4062.10    146.97 o
  14   2  10    32000.30    31331.03    844.29 o
  16   2  10      553.95      415.36    107.52 o
 -17   3  10      125.98       93.65     97.73 o
 -15   3  10     6392.10     5913.36    340.09 o
 -13   3  10       90.53      123.51    142.20 o
 -11   3  10     4303.32     4422.11    128.32 o
  -9   3  10    26742.35    26424.12    444.51 o
  -7   3  10    22087.14    22015.81    405.95 o
  -5   3  10    57817.49    59144.67    832.23 o
  -3   3  10    40439.54    38773.09    492.97 o
  -1   3  10       12.58      103.86     13.87 o
   1   3  10    82038.84    88259.46   1033.84 o
   3   3  10   101270.93   101682.95   1364.64 o
   5   3  10      446.80      376.58    110.99 o
   7   3  10    39877.22    38895.91    896.23 o
   9   3  10     5262.81     5514.20    151.91 o
  11   3  10      369.51      532.27     66.08 o
  13   3  10    16651.57    16162.07    394.34 o
  15   3  10     1391.32     1698.83    181.62 o
  17   3  10     2425.74     2341.86    201.64 o
 -16   4  10    10955.11    11385.64    597.10 o
 -14   4  10     8546.88     8691.08    315.80 o
 -12   4  10     1016.83     1132.44     81.68 o
 -10   4  10    34828.07    34715.84    811.33 o
  -8   4  10    44669.54    46035.84   1144.29 o
  -6   4  10     3878.29     3943.48     91.71 o
  -4   4  10    50015.15    49333.54    972.91 o
  -2   4  10   177138.13   187180.69   2736.82 o
   0   4  10     3302.14     3042.44    135.36 o
   2   4  10    37623.50    41072.21    560.94 o
   4   4  10   126084.89   126143.92   1698.04 o
   6   4  10       43.43       83.24     21.67 o
   8   4  10     2214.95     2183.49     73.12 o
  10   4  10    50932.43    49039.08    926.21 o
  12   4  10       23.61       61.11     51.33 o
  14   4  10       19.15        0.00    138.73 o
  16   4  10    14503.50    14471.81    558.19 o
 -17   5  10     1951.47     1881.24    360.76 o
 -15   5  10     4032.03     4587.24    209.78 o
 -13   5  10    18913.76    19144.96    840.83 o
 -11   5  10      733.89      938.74    152.62 o
  -9   5  10    16178.15    16122.25    301.73 o
  -7   5  10     7206.42     6968.17    127.10 o
  -5   5  10     9230.60     9518.32    204.93 o
  -3   5  10    79507.76    80990.05   1910.06 o
  -1   5  10     2902.80     2751.31     53.32 o
   1   5  10     5246.08     5570.31     93.57 o
   3   5  10      219.74      331.61     18.61 o
   5   5  10      894.99     1081.49     41.48 o
   7   5  10     5283.35     5457.72    116.66 o
   9   5  10    11742.99    11380.92    233.30 o
  11   5  10    17321.45    17014.15    397.63 o
  13   5  10      862.43      945.31    105.04 o
  15   5  10      209.48      300.99    144.14 o
 -16   6  10     4282.55     4225.92    258.00 o
 -14   6  10      420.56      597.23    201.17 o
 -12   6  10    13541.45    13916.56    420.13 o
 -10   6  10    23396.77    23409.29    440.96 o
  -8   6  10    13490.92    13504.93    230.04 o
  -6   6  10    47838.84    48752.79    699.84 o
  -4   6  10    33127.16    31578.40   1171.44 o
  -2   6  10    43018.01    40573.04   1813.35 o
   0   6  10   168984.58   164429.83   2198.41 o
   2   6  10    65257.48    66727.91    932.13 o
   4   6  10    23192.88    22941.27    354.39 o
   6   6  10    84273.65    85866.13   1111.41 o
   8   6  10    11929.63    11699.58    211.86 o
  10   6  10    15514.87    14899.97    399.47 o
  12   6  10    21669.22    20424.08   1605.61 o
  14   6  10     1640.76     1560.84    187.32 o
  16   6  10      159.15      -24.77    100.58 o
 -15   7  10     6766.18     7178.40    251.68 o
 -13   7  10    21979.63    22573.55    535.71 o
 -11   7  10     7511.21     7990.10    183.62 o
  -9   7  10     4680.01     4712.70    298.43 o
  -7   7  10    48736.34    48750.07    658.77 o
  -5   7  10     1162.84     1151.72     44.15 o
  -3   7  10       35.77      143.20     27.75 o
  -1   7  10    19395.99    18552.76    351.77 o
   1   7  10    15896.07    16564.64    260.46 o
   3   7  10      318.31      313.56     26.65 o
   5   7  10     1728.98     1780.09     83.26 o
   7   7  10        4.27       46.66     58.96 o
   9   7  10    14326.40    14036.76    389.04 o
  11   7  10     2465.47     2539.27    274.06 o
  13   7  10     2831.43     2791.27    360.80 o
  15   7  10     3357.84     3057.82    239.06 o
 -16   8  10        3.54       87.93    128.33 o
 -14   8  10    21149.62    22323.56    513.95 o
 -12   8  10     2839.79     2939.93    142.28 o
 -10   8  10      187.58      324.13     46.40 o
  -8   8  10    61454.21    61703.80   1180.41 o
  -6   8  10    11082.18    10950.85    184.91 o
  -4   8  10      290.36      429.01     24.09 o
  -2   8  10   127509.62   120713.71   5421.79 o
   0   8  10    15595.94    16335.78    622.26 o
   2   8  10    13837.89    13662.09    221.16 o
   4   8  10   153488.94   155764.86   2137.25 o
   6   8  10    13018.87    13308.89    253.58 o
   8   8  10     2566.28     2771.84    159.59 o
  10   8  10    24365.73    23037.49    921.30 o
  12   8  10     4702.77     4524.89    249.68 o
  14   8  10     2314.46     2353.77    174.47 o
 -15   9  10     2421.06     2417.58    169.98 o
 -13   9  10    13464.91    14434.42    410.02 o
 -11   9  10     6261.57     6168.16    181.65 o
  -9   9  10     6194.73     6676.96    196.14 o
  -7   9  10    10168.12    10461.16    213.56 o
  -5   9  10    22496.80    21645.90    528.65 o
  -3   9  10       38.18      115.61     31.02 o
  -1   9  10     3736.05     3572.04    242.91 o
   1   9  10    22113.97    22008.87    367.72 o
   3   9  10     1812.49     1741.70     72.29 o
   5   9  10     2263.52     2259.17     83.26 o
   7   9  10    10671.12    10455.67    197.92 o
   9   9  10    14340.58    13873.49   1038.51 o
  11   9  10     9203.94     8822.82    367.95 o
  13   9  10       42.35      130.64     87.88 o
  15   9  10     3498.28     3442.95    496.11 o
 -14  10  10     1447.19     1472.74    116.51 o
 -12  10  10     9688.77     9595.90    273.45 o
 -10  10  10    16819.85    16913.29    465.50 o
  -8  10  10     1031.18     1062.42     90.19 o
  -6  10  10    23993.94    23370.32    437.83 o
  -4  10  10    12566.91    11968.79    604.40 o
  -2  10  10     1238.69     1456.87     90.19 o
   0  10  10    69674.12    65114.19   3491.80 o
   2  10  10    34071.53    32617.53    644.34 o
   4  10  10      465.69      696.54    138.74 o
   6  10  10    51299.27    50829.53    789.16 o
   8  10  10     3759.48     3731.25    125.05 o
  10  10  10      967.85     1157.31     91.66 o
  12  10  10     8010.76     8105.69    269.42 o
  14  10  10      451.85      562.78    138.74 o
 -15  11  10      503.35      400.96    138.74 o
 -13  11  10     5823.53     6059.91    257.32 o
 -11  11  10        0.62       59.31     85.51 o
  -9  11  10     1186.07     1465.20    215.06 o
  -7  11  10     2066.91     2355.09    149.17 o
  -5  11  10      357.58      383.14     52.52 o
  -3  11  10        2.03       68.26    138.73 o
  -1  11  10     2879.29     2898.48    107.82 o
   1  11  10      519.82      665.56     49.05 o
   3  11  10     5686.09     5353.67    249.88 o
   5  11  10      183.75      213.45     36.54 o
   7  11  10     2531.85     2420.23     98.35 o
   9  11  10      922.22      961.50    104.06 o
  11  11  10      284.26      287.18     75.91 o
  13  11  10      215.30      220.85    142.20 o
 -14  12  10      337.37      406.92    137.43 o
 -12  12  10     4557.72     4534.53    281.04 o
 -10  12  10     5252.44     5569.04    208.52 o
  -8  12  10      423.98      511.58     69.99 o
  -6  12  10     5084.66     5035.16    148.18 o
  -4  12  10     3636.58     3631.63    111.58 o
  -2  12  10     1752.10     1707.34    121.42 o
   0  12  10    11108.13    10774.49    534.78 o
   2  12  10     4538.85     4634.71    301.89 o
   4  12  10     1659.31     1649.05    114.47 o
   6  12  10    10026.70     9461.24    753.38 o
   8  12  10     2065.86     2284.77    180.39 o
  10  12  10      662.48      760.57    166.49 o
  12  12  10     2701.49     2771.65    232.43 o
 -13  13  10     7253.77     7262.69    353.34 o
 -11  13  10        3.20       70.87     90.64 o
  -9  13  10      554.42      698.07     93.65 o
  -7  13  10     2000.05     2274.60    119.52 o
  -5  13  10     1538.80     1608.76    145.69 o
  -3  13  10     2661.39     2704.78    204.69 o
  -1  13  10     8446.49     8387.78    281.18 o
   1  13  10      132.12      180.61     44.15 o
   3  13  10    13513.90    13336.81    441.08 o
   5  13  10     2852.71     2451.97    117.45 o
   7  13  10       23.52       94.59     65.90 o
   9  13  10     4129.89     4464.52    188.48 o
  11  13  10      187.75      254.11     92.81 o
 -12  14  10      450.06      682.80    135.86 o
 -10  14  10     2477.43     2756.81    171.50 o
  -8  14  10    33548.57    34934.57    755.05 o
  -6  14  10      169.87      187.29     73.58 o
  -4  14  10       22.34       23.58     46.17 o
  -2  14  10    45329.77    44627.39   1459.72 o
   0  14  10     1012.37     1037.35     89.77 o
   2  14  10       35.88      155.53     44.88 o
   4  14  10    27420.68    26145.58    575.12 o
   6  14  10     3526.45     3497.57    149.59 o
   8  14  10     3611.08     3859.62    180.41 o
  10  14  10    16117.26    16048.14   1017.58 o
  12  14  10     1332.54     1231.05    144.65 o
 -11  15  10     5422.05     5871.70    300.26 o
  -9  15  10     1130.81     1140.84    114.57 o
  -7  15  10     4910.10     5221.37    357.39 o
  -5  15  10     4175.20     4336.37    174.14 o
  -3  15  10       16.65      106.48     58.96 o
  -1  15  10     2055.03     2123.20     96.66 o
   1  15  10    11090.50    10705.52    427.09 o
   3  15  10        6.68       51.57     65.90 o
   5  15  10     2128.75     2266.43    129.94 o
   7  15  10     1473.53     1471.90    117.43 o
   9  15  10     1575.24     1612.41    129.93 o
  11  15  10     1458.41     1328.01    144.97 o
 -10  16  10     8614.75     9222.39    404.44 o
  -8  16  10     2565.12     2563.88    151.85 o
  -6  16  10    23779.48    24320.08    631.22 o
  -4  16  10    20443.44    20324.15    520.87 o
  -2  16  10     6623.65     6861.66    201.28 o
   0  16  10    24061.82    23348.82    504.58 o
   2  16  10     2537.26     2490.03    513.43 o
   4  16  10     6539.11     6221.34    319.27 o
   6  16  10    21131.88    20533.70    593.62 o
   8  16  10     2474.06     2686.31    204.67 o
  10  16  10      123.23      155.38     85.73 o
  -9  17  10      917.60      906.05    143.70 o
  -7  17  10    11022.55    11105.54    464.90 o
  -5  17  10       15.93       33.10    100.58 o
  -3  17  10       18.25      -17.53    121.39 o
  -1  17  10     3115.83     3048.93    253.26 o
   1  17  10      166.30      225.87    201.17 o
   3  17  10     1787.68     1837.07    147.08 o
   5  17  10      910.17      862.52    111.55 o
   7  17  10      284.09      211.57    135.27 o
  -8  18  10    12519.43    12458.50    630.78 o
  -6  18  10       60.39      117.15    108.33 o
  -4  18  10     4249.71     4132.79    303.74 o
  -2  18  10    21074.28    22625.94    728.82 o
   0  18  10     5332.10     5200.18    250.03 o
   2  18  10      255.28      352.45     93.66 o
   4  18  10     9435.10     9567.22    652.55 o
   6  18  10     2054.71     1909.87    190.79 o
  -5  19  10       87.12      267.96    305.22 o
  -3  19  10     9997.98     9877.25    527.28 o
  -1  19  10     1262.19     1079.25    146.01 o
   1  19  10      231.85      141.96    121.39 o
   3  19  10     2438.10     2558.84    242.83 o
 -17   1  11      981.55     1123.54    267.08 o
 -15   1  11      149.45      315.80    104.05 o
 -13   1  11    13965.40    13592.58    639.04 o
 -11   1  11      703.45     1082.20    159.56 o
  -9   1  11     6843.80     6905.71    204.19 o
  -7   1  11    94016.27    93715.11   1790.30 o
  -5   1  11     3671.69     3482.34    253.36 o
  -3   1  11    23384.19    24217.70    547.28 o
  -1   1  11   122424.33   129541.70   1488.92 o
   1   1  11      864.80      731.00     72.85 o
   3   1  11    10747.79    11636.93    168.25 o
   5   1  11    56967.09    55534.77    777.13 o
   7   1  11     3390.99     3284.06     91.70 o
   9   1  11    31227.47    30750.30    590.70 o
  11   1  11    16462.72    15680.42    348.74 o
  13   1  11      568.68      585.36     86.22 o
  15   1  11     2927.65     3209.61    195.37 o
  17   1  11      388.23      242.56    146.67 o
 -16   2  11     1004.58     1032.86    133.20 o
 -14   2  11        6.03      114.46     97.11 o
 -12   2  11     7494.17     7478.23    216.12 o
 -10   2  11    15529.10    15458.81    334.03 o
  -8   2  11     1198.29     1409.62     71.01 o
  -6   2  11    22392.19    22174.00    476.88 o
  -4   2  11    34353.37    34437.79    490.81 o
  -2   2  11     9955.41     9195.82    135.29 o
   0   2  11     9160.87    10344.03    121.71 o
   2   2  11       21.75      116.46     17.34 o
   4   2  11     4246.91     4179.13     83.45 o
   6   2  11      134.55      184.85     23.09 o
   8   2  11     2713.54     2722.36     81.70 o
  10   2  11     1585.06     1669.35     97.13 o
  12   2  11     8025.82     7927.46    264.50 o
  14   2  11     2151.98     2346.90    161.64 o
  16   2  11     1391.19     1482.78    148.86 o
 -17   3  11     3279.22     3550.67    242.85 o
 -15   3  11    12219.66    12029.42    431.80 o
 -13   3  11     1307.99     1574.33    119.59 o
 -11   3  11    31985.51    31330.03    563.59 o
  -9   3  11    36195.25    35568.47    598.76 o
  -7   3  11     6573.52     6744.48    135.12 o
  -5   3  11   183560.89   186134.63   2661.67 o
  -3   3  11    28135.66    29254.20    442.93 o
  -1   3  11    11854.59    10939.29    135.84 o
   1   3  11   193615.02   203618.08   5514.61 o
   3   3  11    13932.64    14316.06    209.35 o
   5   3  11     8390.26     7765.94    316.04 o
   7   3  11   110322.66   106000.17   1769.14 o
   9   3  11      912.50      957.58    121.40 o
  11   3  11      271.30      370.93     53.96 o
  13   3  11    34238.42    34150.93   1482.14 o
  15   3  11       13.68      -25.96     73.10 o
 -16   4  11     6931.91     6895.29    412.97 o
 -14   4  11     7420.48     6980.97    273.09 o
 -12   4  11    22203.38    21822.80    562.94 o
 -10   4  11     9265.78     8836.53    220.95 o
  -8   4  11     2629.34     2967.77     80.83 o
  -6   4  11    51966.62    52929.70    750.40 o
  -4   4  11     7184.05     6593.60     98.45 o
  -2   4  11     2058.04     1897.46     36.56 o
   0   4  11      335.47      469.52     24.28 o
   2   4  11     9372.37     9191.56    222.36 o
   4   4  11    33295.70    34520.71    669.53 o
   6   4  11     7632.16     7215.08    162.04 o
   8   4  11    22045.99    21277.95    403.40 o
  10   4  11    13854.82    13167.15    301.83 o
  12   4  11    10866.96    10644.55    444.41 o
  14   4  11     2914.38     2848.97    253.25 o
  16   4  11      487.87      714.45    180.36 o
 -17   5  11      702.58      567.85    147.16 o
 -15   5  11     1158.28     1375.51    141.80 o
 -13   5  11    22284.18    23516.05    633.96 o
 -11   5  11      786.09      820.37     93.65 o
  -9   5  11     4016.25     3948.10    115.04 o
  -7   5  11    75461.67    77151.05   1061.30 o
  -5   5  11    10829.89    10605.67    161.24 o
  -3   5  11    48305.46    47736.61   1098.12 o
  -1   5  11   188045.78   186304.86   2664.88 o
   1   5  11    12597.63    11596.43    232.91 o
   3   5  11    60911.22    60636.25   1131.44 o
   5   5  11   119364.10   119781.30   1621.35 o
   7   5  11    18230.41    17876.66    313.65 o
   9   5  11    19876.39    19584.60    372.00 o
  11   5  11    31006.43    29372.76   1450.72 o
  13   5  11     2485.45     2394.90    281.00 o
  15   5  11     9843.78    10116.36    458.19 o
 -16   6  11     1160.09     1208.44    141.40 o
 -14   6  11     2851.68     3000.77    308.76 o
 -12   6  11    12972.22    13798.29    346.00 o
 -10   6  11     6810.96     6737.66    166.75 o
  -8   6  11    33134.97    32471.38    591.97 o
  -6   6  11     1360.01     1446.90     51.34 o
  -4   6  11     3667.06     4083.76     91.71 o
  -2   6  11      708.07      650.29     31.60 o
   0   6  11     7763.39     7741.94    130.08 o
   2   6  11     7390.54     7412.85    139.88 o
   4   6  11      298.32      357.33     33.30 o
   6   6  11    18173.21    18574.90    789.16 o
   8   6  11     1032.86     1080.98     61.17 o
  10   6  11      514.59      636.58     78.02 o
  12   6  11     9768.17     9267.63    314.67 o
  14   6  11     5350.55     5530.45    262.69 o
  16   6  11      383.07      459.09    136.49 o
 -15   7  11     3631.19     3742.26    181.60 o
 -13   7  11       75.54       66.70     79.77 o
 -11   7  11    36502.58    36619.68    887.62 o
  -9   7  11       33.66      216.29     65.90 o
  -7   7  11     5776.18     5895.62    116.58 o
  -5   7  11    71726.30    71316.88   1996.24 o
  -3   7  11     9531.96     9454.53    555.72 o
  -1   7  11     7150.47     7007.70    406.25 o
   1   7  11   168249.39   178268.81   2916.87 o
   3   7  11     6363.75     6613.09    132.28 o
   5   7  11     9965.55    10356.94    183.73 o
   7   7  11    42418.82    42356.77    798.17 o
   9   7  11     2074.11     2057.35    135.29 o
  11   7  11     3673.47     3399.85    161.66 o
  13   7  11    11457.08    11228.94    812.40 o
  15   7  11     5359.52     5510.72    350.76 o
 -16   8  11       60.75       30.35     89.22 o
 -14   8  11     4433.36     4665.94    178.39 o
 -12   8  11     4752.32     4481.71    239.42 o
 -10   8  11     5345.04     5486.57    179.08 o
  -8   8  11    11703.25    12133.63    216.54 o
  -6   8  11    10551.15    10540.78    175.99 o
  -4   8  11    14254.76    13590.36    288.42 o
  -2   8  11    29498.21    27429.67    964.74 o
   0   8  11     4280.82     4333.79    142.29 o
   2   8  11    28410.00    27876.75    425.76 o
   4   8  11    20565.11    20822.69    420.78 o
   6   8  11     1906.21     1998.93     72.85 o
   8   8  11    22345.84    21698.51    378.58 o
  10   8  11     2053.57     2108.34    128.28 o
  12   8  11      153.77      267.07    124.86 o
  14   8  11     4931.54     4740.39    252.73 o
 -15   9  11    28920.41    29684.70    816.98 o
 -13   9  11     1937.89     2188.29    120.02 o
 -11   9  11      316.24      307.31     61.53 o
  -9   9  11    24632.22    24335.75    533.11 o
  -7   9  11     3299.43     3350.99     95.59 o
  -5   9  11     1996.90     2271.35    131.83 o
  -3   9  11    34404.28    31270.97   2382.87 o
  -1   9  11    55101.85    52033.18   4202.94 o
   1   9  11     9805.52     9890.74    178.30 o
   3   9  11    11842.64    11910.39    211.06 o
   5   9  11    41095.71    40795.65    557.71 o
   7   9  11      518.00      532.79     44.88 o
   9   9  11     1638.09     1767.11    115.00 o
  11   9  11    20023.14    19838.60    557.42 o
  13   9  11     2350.21     2267.44    196.05 o
  15   9  11      332.92      207.11     99.89 o
 -14  10  11    10628.40    10970.21    342.68 o
 -12  10  11      218.83      186.82     65.11 o
 -10  10  11     6913.97     7021.26    197.65 o
  -8  10  11    23477.21    23259.59    435.91 o
  -6  10  11       29.22       80.93     48.56 o
  -4  10  11    44531.08    42576.06    768.99 o
  -2  10  11    90867.24    86234.47   5456.77 o
   0  10  11      536.37      689.79     48.32 o
   2  10  11    33226.01    33847.21    524.73 o
   4  10  11    64270.45    65873.95   1054.38 o
   6  10  11      195.71      319.91     86.71 o
   8  10  11    25218.67    25302.91    543.34 o
  10  10  11    21228.25    20450.81    491.46 o
  12  10  11       58.31      -15.44     75.91 o
  14  10  11     4150.29     4114.82    291.44 o
 -15  11  11     6679.51     6682.65    402.54 o
 -13  11  11    18984.50    19340.29    606.59 o
 -11  11  11    12757.39    13201.41    444.50 o
  -9  11  11     8101.00     8445.75    250.20 o
  -7  11  11    15717.80    16261.39    493.29 o
  -5  11  11    15799.85    15155.25    302.73 o
  -3  11  11       14.75       23.96     26.64 o
  -1  11  11    22149.50    20441.68    625.91 o
   1  11  11    18522.66    17674.85    479.65 o
   3  11  11    24169.91    23112.22    380.95 o
   5  11  11     1999.12     1971.99     80.67 o
   7  11  11      916.93     1003.58     93.65 o
   9  11  11    19533.27    19464.13    411.54 o
  11  11  11      968.83     1044.30    159.56 o
  13  11  11      350.52      402.72    194.23 o
 -14  12  11      854.63      621.22    107.92 o
 -12  12  11      328.34      339.91     93.20 o
 -10  12  11    25297.63    25675.37    629.20 o
  -8  12  11    22581.57    23660.73    552.84 o
  -6  12  11      304.05      307.40     54.98 o
  -4  12  11    67147.26    65946.93   1207.86 o
  -2  12  11    44556.73    41894.55   2153.79 o
   0  12  11     3957.10     4056.90    471.90 o
   2  12  11    99885.34    97908.98   2253.98 o
   4  12  11    40141.48    38553.03    763.42 o
   6  12  11     5832.77     5479.53    183.99 o
   8  12  11    18712.86    18633.78    530.88 o
  10  12  11    18010.79    18314.24    663.49 o
  12  12  11      479.29      308.96     95.56 o
 -13  13  11       14.64      -48.56    204.63 o
 -11  13  11      549.01      733.07    106.58 o
  -9  13  11    27645.14    27986.57    685.91 o
  -7  13  11      805.44      894.52     88.30 o
  -5  13  11      110.17      241.05     58.25 o
  -3  13  11    14559.80    14141.29    673.85 o
  -1  13  11     5622.03     5744.96    176.68 o
   1  13  11      123.84      127.78     90.18 o
   3  13  11     1681.70     1665.08    100.48 o
   5  13  11    12877.43    12493.49    316.73 o
   7  13  11     4256.44     4257.17    170.01 o
   9  13  11     1252.53     1276.20    105.38 o
  11  13  11    10524.97    10761.82    379.87 o
 -12  14  11       52.61       45.40     79.93 o
 -10  14  11     4654.75     5120.73    223.22 o
  -8  14  11    15712.54    16756.30    456.72 o
  -6  14  11      718.28      901.40     88.30 o
  -4  14  11    13647.17    13817.54    791.81 o
  -2  14  11    43608.61    42440.48    867.29 o
   0  14  11      963.95     1049.78     71.00 o
   2  14  11     7072.13     6860.54    196.57 o
   4  14  11    44516.64    43353.47    903.82 o
   6  14  11       70.04      297.23     80.82 o
   8  14  11     8475.39     8590.47    444.27 o
  10  14  11     7831.36     7751.52    304.19 o
 -11  15  11    11204.67    11553.13    498.72 o
  -9  15  11        7.44      254.06     78.02 o
  -7  15  11     2894.54     3118.61    197.75 o
  -5  15  11    22504.00    22618.04    564.19 o
  -3  15  11      663.32      734.53     97.12 o
  -1  15  11      132.39      148.87     72.84 o
   1  15  11    12588.74    11941.80    383.75 o
   3  15  11     3875.17     3823.52    161.70 o
   5  15  11      206.70      255.67     66.59 o
   7  15  11    13225.89    13501.90    387.84 o
   9  15  11    13810.84    13268.63    456.36 o
 -10  16  11      175.90      379.21    130.00 o
  -8  16  11     2231.97     2412.19    180.29 o
  -6  16  11     3045.06     3333.07    168.79 o
  -4  16  11     2467.86     2679.81    145.70 o
  -2  16  11     2036.81     2038.15    147.08 o
   0  16  11     3483.70     3480.50    274.08 o
   2  16  11     6621.96     6931.53    267.06 o
   4  16  11      506.45      461.69     82.96 o
   6  16  11     1059.02      974.49    110.29 o
   8  16  11     7301.02     7314.65    289.44 o
  -9  17  11     8413.89     8781.19    418.33 o
  -7  17  11    18565.37    18798.47    606.55 o
  -5  17  11     1152.26     1122.86    260.15 o
  -3  17  11     4466.81     4695.75    294.92 o
  -1  17  11    13919.75    14054.71    394.90 o
   1  17  11     7268.57     7364.01    248.94 o
   3  17  11     1831.35     1713.45    190.79 o
   5  17  11    18719.05    17873.08    559.78 o
   7  17  11      553.02      568.91    110.28 o
  -6  18  11      791.96      934.14    208.11 o
  -4  18  11     5241.13     5980.76    379.14 o
  -2  18  11     1903.34     2277.53    360.76 o
   0  18  11      547.99      672.15    115.84 o
   2  18  11      464.63      459.73    180.36 o
   4  18  11      966.53     1160.61    159.13 o
   6  18  11     4970.63     4632.71    306.33 o
  -5  19  11    21795.34    21529.96    994.24 o
  -3  19  11      362.82      545.09    360.72 o
  -1  19  11     6887.34     6805.61    565.65 o
   1  19  11    16923.07    17063.95    646.12 o
   3  19  11      157.82      132.71    256.66 o
 -16   0  12     2079.86     2067.49    208.14 o
 -14   0  12    49480.30    53208.92   2208.91 o
  -8   0  12   104346.38   101056.26   3404.42 o
  -6   0  12     9778.94     9490.32    298.74 o
  -4   0  12      949.74     1075.38     41.63 o
  -2   0  12    54463.09    59782.70   1003.63 o
   0   0  12    16113.20    16659.41    438.59 o
   2   0  12    31884.95    32563.47    579.50 o
   4   0  12     7228.17     7549.67    180.58 o
   6   0  12   146380.03   142411.81   2699.04 o
   8   0  12    37586.56    35298.90    940.84 o
  10   0  12     7785.05     7761.76    284.64 o
  12   0  12    61188.52    60753.84   1604.84 o
  14   0  12     2382.04     2282.64    187.33 o
 -17   1  12      202.06      258.74    117.93 o
 -15   1  12     4706.06     4501.16    201.01 o
 -13   1  12    24692.89    25635.60    840.06 o
 -11   1  12     1597.88     1561.02    173.45 o
  -9   1  12    30767.22    30988.43    656.95 o
  -7   1  12   161416.17   164540.69   3162.44 o
  -5   1  12    13234.67    12969.23    230.50 o
  -3   1  12    96895.66   100775.12   1332.48 o
  -1   1  12   264000.59   272456.13   5967.91 o
   1   1  12    48681.77    52363.42    734.90 o
   3   1  12    84073.58    84685.70   1433.79 o
   5   1  12   138430.63   137153.52   1829.21 o
   7   1  12     6293.44     6010.47    128.36 o
   9   1  12    19433.52    19817.15    420.30 o
  11   1  12    24071.30    23645.41    500.88 o
  13   1  12     3191.06     3076.71    158.66 o
  15   1  12     3213.43     2913.88    191.14 o
 -16   2  12     5320.52     5224.80    326.17 o
 -14   2  12     3918.57     3619.46    184.76 o
 -12   2  12    24416.48    24873.74    634.19 o
 -10   2  12    38271.45    37018.65   1254.09 o
  -8   2  12      488.21      593.63     53.96 o
  -6   2  12    35083.52    34766.25    555.07 o
  -4   2  12    61628.54    62440.20    879.92 o
  -2   2  12    14882.88    15219.13    233.67 o
   0   2  12      377.57      345.11     24.28 o
   2   2  12    38584.23    39402.94    681.34 o
   4   2  12    60091.41    59724.32   1037.04 o
   6   2  12     1155.01     1200.00     49.95 o
   8   2  12    21543.68    21400.81    365.84 o
  10   2  12    57453.69    54396.05   1001.52 o
  12   2  12     8432.27     8479.85    420.01 o
  14   2  12     1550.92     1599.41    134.46 o
  16   2  12    15632.17    15983.05    944.58 o
 -17   3  12     1169.98     1183.79    228.93 o
 -15   3  12       43.30       53.06     88.28 o
 -13   3  12     9303.15     9414.79    468.64 o
 -11   3  12    10064.61    10038.17    226.89 o
  -9   3  12    23343.27    23575.23    412.58 o
  -7   3  12    46653.05    47461.52    734.75 o
  -5   3  12    17911.02    17733.23    354.81 o
  -3   3  12    30180.51    29581.15    547.61 o
  -1   3  12   156360.56   161646.67   2144.45 o
   1   3  12     2516.26     2784.09     65.03 o
   3   3  12    86952.90    93805.84   1285.20 o
   5   3  12    48145.56    47350.36    817.13 o
   7   3  12    13929.50    13722.13    275.18 o
   9   3  12    35977.58    35085.41    657.46 o
  11   3  12    12906.28    11871.84    486.20 o
  13   3  12     1037.31      959.34    109.07 o
  15   3  12     3545.19     3586.66    213.23 o
 -16   4  12        6.04     -208.10    208.10 o
 -14   4  12    12883.68    12509.70    414.55 o
 -12   4  12     6929.05     6691.55    430.37 o
 -10   4  12     2315.99     2575.72    121.82 o
  -8   4  12    42181.37    43269.27    774.09 o
  -6   4  12    43398.77    43140.91    562.22 o
  -4   4  12     3041.62     2803.00     62.46 o
  -2   4  12    44357.17    44580.13    685.35 o
   0   4  12   120970.51   127724.13   1826.59 o
   2   4  12     5881.20     5487.32    100.57 o
   4   4  12    10241.81    10143.05    146.44 o
   6   4  12    79316.47    77053.10   1489.88 o
   8   4  12       33.18      112.62     41.48 o
  10   4  12     4371.67     4446.60    253.30 o
  12   4  12    28364.79    27913.56   1436.25 o
  14   4  12      320.58      423.13    101.74 o
  16   4  12       96.15       52.95    187.29 o
 -17   5  12     8319.72     8704.36    548.36 o
 -15   5  12      527.28      443.20    119.58 o
 -13   5  12     5836.51     5978.24    217.36 o
 -11   5  12     2527.06     2690.23    124.89 o
  -9   5  12    14962.32    14674.38    314.56 o
  -7   5  12     8964.99     9164.55    169.29 o
  -5   5  12     7229.01     6947.19    204.85 o
  -3   5  12    11909.43    11856.11    326.67 o
  -1   5  12     2500.33     2600.47     49.97 o
   1   5  12       63.87      175.96     13.87 o
   3   5  12      695.35      908.78     62.44 o
   5   5  12     4799.10     5341.46    112.89 o
   7   5  12    23437.95    22810.55    422.96 o
   9   5  12    10614.70    10600.88    243.04 o
  11   5  12      362.96      556.52     80.01 o
  13   5  12     4006.30     4088.19    244.75 o
  15   5  12     8435.88     8411.77    499.79 o
 -16   6  12    17600.91    17785.74    588.76 o
 -14   6  12      283.55      390.36    100.46 o
 -12   6  12      976.74     1099.31    111.00 o
 -10   6  12    51908.76    51843.37    819.34 o
  -8   6  12      116.98      240.40     36.54 o
  -6   6  12     2852.15     3077.38    204.71 o
  -4   6  12   210782.47   204253.84   5273.74 o
  -2   6  12      440.69      572.36     41.62 o
   0   6  12      107.00      258.52     31.22 o
   2   6  12   205548.00   206015.53   7290.26 o
   4   6  12       87.16      197.11     23.09 o
   6   6  12     1438.86     1648.27     56.26 o
   8   6  12    67827.56    67376.47    995.61 o
  10   6  12      144.35      169.26     48.32 o
  12   6  12     1281.81     1304.14    139.74 o
  14   6  12    16914.20    15915.79   1000.31 o
  16   6  12     1293.35     1466.51    228.93 o
 -15   7  12     5718.63     5909.87    260.09 o
 -13   7  12      275.19      326.62     73.58 o
 -11   7  12    24281.35    24528.37    474.29 o
  -9   7  12     3791.28     3769.32    106.46 o
  -7   7  12     6151.01     6047.71    130.01 o
  -5   7  12     1896.48     1916.94     79.79 o
  -3   7  12     4027.10     3774.42    326.21 o
  -1   7  12     7948.86     7765.87    236.13 o
   1   7  12     8240.67     8327.85    151.85 o
   3   7  12     9046.16     9200.20    178.30 o
   5   7  12    17718.02    17532.27    277.72 o
   7   7  12    12593.12    12617.44    350.81 o
   9   7  12    11689.32    11266.13    468.79 o
  11   7  12     3931.56     3836.80    177.54 o
  13   7  12    17282.01    17107.32    920.48 o
  15   7  12     6334.69     6209.28    375.40 o
 -16   8  12      994.35      578.05    115.44 o
 -14   8  12     1638.54     1518.91    124.88 o
 -12   8  12    22037.62    22336.64    492.63 o
 -10   8  12     6411.71     6761.20    183.43 o
  -8   8  12     4856.31     4672.90    127.60 o
  -6   8  12    63471.96    62713.02    914.36 o
  -4   8  12     5350.60     5188.95    197.83 o
  -2   8  12    53036.46    50486.41   1925.01 o
   0   8  12   117821.92   115322.27   1709.71 o
   2   8  12    25054.30    25385.26    435.04 o
   4   8  12    42366.52    43804.66    648.31 o
   6   8  12    18185.69    18127.93    281.06 o
   8   8  12    19783.29    19422.26    372.38 o
  10   8  12    21078.58    20701.20    532.65 o
  12   8  12     5976.21     6082.53    293.24 o
  14   8  12        2.88      -87.44    107.52 o
 -15   9  12     9579.77     9972.97    334.88 o
 -13   9  12       92.25      131.80     73.09 o
 -11   9  12     5140.64     5121.36    166.70 o
  -9   9  12     9396.10    10067.32    236.84 o
  -7   9  12      228.45      366.54     41.48 o
  -5   9  12      267.42      329.38     55.50 o
  -3   9  12    12323.13    11617.72    413.38 o
  -1   9  12     5068.47     4983.69    190.88 o
   1   9  12    16400.17    16393.33    611.72 o
   3   9  12       87.53      122.25     21.67 o
   5   9  12       50.77       80.72     27.75 o
   7   9  12    17601.16    17333.28    379.78 o
   9   9  12      363.40      505.87     71.64 o
  11   9  12     1354.67     1436.71    147.17 o
  13   9  12    13225.79    11783.89    697.91 o
 -14  10  12     3718.52     3928.18    184.71 o
 -12  10  12      241.00      218.51     86.71 o
 -10  10  12     6057.08     6114.38    181.70 o
  -8  10  12     1384.85     1394.15     78.19 o
  -6  10  12      776.97      879.88     53.96 o
  -4  10  12    48679.50    46032.55   1423.07 o
  -2  10  12    14736.89    13993.60    538.55 o
   0  10  12     1562.75     1521.21     71.01 o
   2  10  12    53198.99    51905.97   1476.36 o
   4  10  12      685.17      774.04     48.32 o
   6  10  12       20.22       78.13     32.66 o
   8  10  12    17019.05    16450.24    388.14 o
  10  10  12      657.18      675.17     88.29 o
  12  10  12     3245.87     3258.22    333.05 o
  14  10  12     7272.66     6816.69    353.98 o
 -13  11  12      358.40      304.89    102.66 o
 -11  11  12     2851.76     3046.87    166.52 o
  -9  11  12     1243.23     1487.80    100.47 o
  -7  11  12      822.57     1049.59     96.64 o
  -5  11  12     2644.72     2721.29     94.83 o
  -3  11  12        0.51       97.11     41.62 o
  -1  11  12     5082.57     5091.06    340.09 o
   1  11  12     4609.86     4592.27    112.55 o
   3  11  12      212.24      288.94     43.33 o
   5  11  12     1190.47     1129.94     78.51 o
   7  11  12     1990.41     1841.60     93.33 o
   9  11  12        6.57      120.52     93.65 o
  11  11  12      164.03      313.23    156.08 o
  13  11  12        4.23      -83.24    166.48 o
 -14  12  12     3901.23     3781.79    203.22 o
 -12  12  12      655.52      861.52    115.19 o
 -10  12  12     2995.14     3240.75    151.86 o
  -8  12  12     6832.77     6837.18    210.88 o
  -6  12  12     2810.13     2859.28    122.36 o
  -4  12  12     6775.44     6889.11    496.32 o
  -2  12  12    11300.52    11376.72   1048.71 o
   0  12  12     8017.20     7749.45    176.72 o
   2  12  12    12130.13    11738.46    255.01 o
   4  12  12     2001.94     1969.81    102.68 o
   6  12  12     3036.64     2961.34    125.04 o
   8  12  12     4836.05     4905.04    213.25 o
  10  12  12      399.60      608.67     99.75 o
  12  12  12     2524.49     2540.33    169.20 o
 -13  13  12      210.63      114.10    107.98 o
 -11  13  12      977.61     1127.80    111.55 o
  -9  13  12      953.12      882.92    180.37 o
  -7  13  12      439.22      550.95    145.68 o
  -5  13  12      309.52      290.68     68.15 o
  -3  13  12      292.36      330.27     55.49 o
  -1  13  12    15808.98    15722.87    594.04 o
   1  13  12     1713.01     1633.84     96.38 o
   3  13  12     2395.62     2446.51    104.71 o
   5  13  12     1940.69     1994.32    114.48 o
   7  13  12     1615.38     1817.41    208.13 o
   9  13  12      439.50      501.66     97.12 o
  11  13  12     2185.62     2319.38    151.69 o
 -12  14  12    12507.20    12868.98    930.45 o
 -10  14  12      221.69      131.80     82.95 o
  -8  14  12     3441.28     3598.17    166.60 o
  -6  14  12    24797.65    25822.31    611.92 o
  -4  14  12     4603.32     4808.99    270.65 o
  -2  14  12     6632.71     6481.53    178.44 o
   0  14  12    17088.08    16828.52    357.17 o
   2  14  12     1987.02     2231.82    102.67 o
   4  14  12    19433.56    18620.23    454.51 o
   6  14  12    11830.76    11910.16    331.19 o
   8  14  12      545.12      675.46    103.01 o
  10  14  12     9256.76     9693.86    725.43 o
 -11  15  12     1182.26     1216.54    287.90 o
  -9  15  12     4701.50     4968.02    270.64 o
  -7  15  12     1389.10     1579.17    267.09 o
  -5  15  12      790.27      865.47     89.86 o
  -3  15  12    10575.61    10792.78    301.20 o
  -1  15  12      565.04      615.96     89.76 o
   1  15  12     7604.80     8011.14    354.02 o
   3  15  12     2194.35     2204.52    127.27 o
   5  15  12     2749.95     2651.07    134.85 o
   7  15  12     6099.34     6471.21    249.71 o
   9  15  12      493.20      529.17    138.74 o
 -10  16  12    22213.55    22203.83    858.71 o
  -8  16  12     2101.88     2394.70    147.17 o
  -6  16  12     2217.05     2380.72    142.27 o
  -4  16  12    26461.23    25581.98    724.82 o
  -2  16  12       58.19      376.89    104.05 o
   0  16  12     6536.49     6449.91    343.57 o
   2  16  12    38533.27    36495.25   1009.36 o
   4  16  12        1.80      -35.89     54.98 o
   6  16  12      343.13      426.04     91.66 o
   8  16  12    27316.19    26491.97    893.34 o
  -9  17  12      113.36      152.38    120.08 o
  -7  17  12     1188.98     1405.32    153.36 o
  -5  17  12     1998.81     2313.61    172.86 o
  -3  17  12      335.49      504.00    117.65 o
  -1  17  12     2455.68     2649.94    149.05 o
   1  17  12      375.96      442.67    107.52 o
   3  17  12     2949.02     3333.41    205.37 o
   5  17  12     1291.97     1282.19    152.62 o
   7  17  12     1013.17     1026.35    125.01 o
  -6  18  12    12217.38    12375.15    715.18 o
  -4  18  12     2978.30     3474.07    221.66 o
  -2  18  12     1294.39     1411.13    136.02 o
   0  18  12    11053.81    11414.95    473.71 o
   2  18  12     3090.15     3182.68    555.07 o
   4  18  12     6250.88     5974.13    306.36 o
   6  18  12    13591.85    12436.71    527.76 o
  -3  19  12      282.35      135.00    201.17 o
  -1  19  12     5616.67     5570.05    299.06 o
   1  19  12       50.44      156.01    113.33 o
   3  19  12        8.34        3.54    115.19 o
 -17   1  13     1426.56     1280.26    137.35 o
 -15   1  13      716.58      960.47    105.38 o
 -13   1  13     9212.49     9161.97    373.11 o
 -11   1  13    22832.37    21897.00    931.79 o
  -9   1  13     2872.42     2737.11    218.58 o
  -7   1  13    36682.23    36828.26    821.35 o
  -5   1  13    14811.03    15112.32    427.66 o
  -3   1  13      490.21      432.90     17.85 o
  -1   1  13    35020.82    35995.31    415.67 o
   1   1  13    76235.18    80633.05   1206.66 o
   3   1  13     2852.65     3104.89     90.22 o
   5   1  13    73757.99    73496.16   1388.83 o
   7   1  13    27150.65    26540.94    401.15 o
   9   1  13     3685.22     3602.34    159.61 o
  11   1  13     9376.89     9463.81    242.99 o
  13   1  13     2055.08     1822.63    133.36 o
  15   1  13      181.84      152.94     90.18 o
 -16   2  13     2899.10     3152.65    186.43 o
 -14   2  13     8553.98     8566.68    313.35 o
 -12   2  13      171.38      121.78     59.79 o
 -10   2  13     3618.60     3726.52    173.49 o
  -8   2  13    14111.23    14245.55    350.91 o
  -6   2  13     6720.33     6283.33    243.03 o
  -4   2  13     4667.33     4535.04     91.73 o
  -2   2  13      986.46     1126.13     38.34 o
   0   2  13    19746.13    20145.44    255.00 o
   2   2  13    79552.91    84676.36   1269.19 o
   4   2  13       77.24      167.64     14.72 o
   6   2  13      190.54      194.43     31.22 o
   8   2  13    18976.36    18762.91    335.74 o
  10   2  13     7832.05     7573.75    237.42 o
  12   2  13     1667.00     1926.64    156.10 o
  14   2  13     7246.07     6774.86    524.05 o
  16   2  13     4550.84     4314.77    310.16 o
 -17   3  13     1524.84     1783.24    198.27 o
 -15   3  13    17263.95    17137.75    557.24 o
 -13   3  13     1356.56     1782.95    235.88 o
 -11   3  13     1031.14     1107.56     69.99 o
  -9   3  13    98024.03    99631.12   1553.31 o
  -7   3  13      183.16      261.62     38.15 o
  -5   3  13     4365.07     4458.92    163.12 o
  -3   3  13   224203.06   228674.50   3860.45 o
  -1   3  13    17222.10    16931.39    354.93 o
   1   3  13     2751.64     3272.35     78.06 o
   3   3  13   209565.17   211804.42   3060.56 o
   5   3  13     5143.17     5554.47    121.54 o
   7   3  13     8517.30     7869.88    179.17 o
   9   3  13    39746.82    39107.23    748.65 o
  11   3  13     4505.98     4498.95    270.65 o
  13   3  13     1175.50     1339.19    121.40 o
  15   3  13     4500.10     4556.70    242.50 o
 -16   4  13     4858.99     5320.58    655.78 o
 -14   4  13     6242.46     6476.09    259.25 o
 -12   4  13     7092.50     7229.80    301.96 o
 -10   4  13     5973.79     5778.91    191.21 o
  -8   4  13    13907.06    14247.82    267.86 o
  -6   4  13     1422.45     1645.45     52.53 o
  -4   4  13    19182.34    18588.41    379.22 o
  -2   4  13     2241.56     2029.47     79.80 o
   0   4  13     2377.36     2418.51    121.44 o
   2   4  13     8599.78     8603.58    126.01 o
   4   4  13    16166.10    16712.08    256.35 o
   6   4  13    18755.91    18179.60    406.80 o
   8   4  13    29804.15    28250.60    536.42 o
  10   4  13    14654.81    13809.47    600.93 o
  12   4  13       17.12       90.95     65.00 o
  14   4  13    15914.32    15677.32    487.29 o
  16   4  13     8756.33     7946.12    447.73 o
 -17   5  13    12515.73    12755.35    687.41 o
 -15   5  13     5094.14     5520.39    331.20 o
 -13   5  13     6458.09     6645.90    201.51 o
 -11   5  13    35791.42    36193.72    677.41 o
  -9   5  13    26272.86    26280.15    538.80 o
  -7   5  13    35366.89    35954.65    538.67 o
  -5   5  13   120031.35   123420.23   4635.97 o
  -3   5  13    66253.51    67977.23    935.38 o
  -1   5  13   119165.51   123654.48   1442.02 o
   1   5  13    70566.39    69999.78   1199.15 o
   3   5  13    41939.21    41575.54    921.46 o
   5   5  13    96246.78    94922.45   1294.33 o
   7   5  13    30807.17    31020.87    647.50 o
   9   5  13     3295.06     3346.11    131.69 o
  11   5  13    36642.99    35153.38    843.39 o
  13   5  13     4557.30     3963.93    537.81 o
  15   5  13       28.26      177.19    101.73 o
 -16   6  13     3851.32     3936.89    208.87 o
 -14   6  13    10970.19    10933.36    400.60 o
 -12   6  13     3646.24     3753.45    138.23 o
 -10   6  13     2168.36     2281.68     97.14 o
  -8   6  13     4545.08     4949.41    120.16 o
  -6   6  13        5.71       92.24     17.84 o
  -4   6  13       84.02      183.46     20.81 o
  -2   6  13     1323.41     1543.53     44.89 o
   0   6  13     2922.60     2870.71     56.47 o
   2   6  13    16331.74    17030.10    238.13 o
   4   6  13     7262.04     7795.56    371.48 o
   6   6  13     2196.65     2201.94     72.85 o
   8   6  13    17393.24    17345.50    325.32 o
  10   6  13    19698.93    18977.56    427.23 o
  12   6  13      465.61      483.23    104.69 o
  14   6  13     6773.19     6911.60    381.96 o
 -15   7  13     9972.30    10434.31    380.24 o
 -13   7  13      246.36      396.82     78.18 o
 -11   7  13      104.95      162.70     51.33 o
  -9   7  13    47902.99    50138.86   1865.08 o
  -7   7  13      616.95      621.83     39.24 o
  -5   7  13     6475.64     6589.10    140.09 o
  -3   7  13   144609.34   142467.36   6676.45 o
  -1   7  13    13751.35    13657.99    277.39 o
   1   7  13        3.12      116.42     16.65 o
   3   7  13    79465.71    81235.82   1263.40 o
   5   7  13      629.57      893.80     41.48 o
   7   7  13     2475.84     2397.10     95.51 o
   9   7  13    39070.70    39026.46    846.43 o
  11   7  13     8729.23     8755.08    353.03 o
  13   7  13      193.27      279.90     94.83 o
  15   7  13     7259.00     6296.15    380.14 o
 -16   8  13     5900.52     5651.05    329.65 o
 -14   8  13     1217.74     1242.44    128.34 o
 -12   8  13     6062.18     5949.63    186.61 o
 -10   8  13    14171.90    14167.96    302.04 o
  -8   8  13     7023.24     6917.99    169.92 o
  -6   8  13    23040.40    22742.34    445.16 o
  -4   8  13    10971.42    10265.43    222.29 o
  -2   8  13    18378.66    17562.72    549.35 o
   0   8  13    16891.41    16418.06    286.94 o
   2   8  13    11584.13    11462.06    197.86 o
   4   8  13    44654.43    43766.16    598.72 o
   6   8  13     9912.91    10388.87    246.53 o
   8   8  13     1473.89     1453.18     79.78 o
  10   8  13    13003.88    12360.40    451.81 o
  12   8  13     1882.01     1894.45    291.39 o
  14   8  13        2.79      -51.60     76.92 o
 -15   9  13       19.81       24.28     93.19 o
 -13   9  13     7752.24     8035.36    249.89 o
 -11   9  13      617.25      735.82     81.67 o
  -9   9  13       27.32       93.65     49.05 o
  -7   9  13    16758.48    16946.17    354.42 o
  -5   9  13    19174.29    18030.53    587.46 o
  -3   9  13     2151.64     2246.62    138.77 o
  -1   9  13    10975.60    10453.53    295.22 o
   1   9  13    30213.79    30088.26    668.45 o
   3   9  13        7.45       45.47     27.75 o
   5   9  13     2726.96     2956.85    114.49 o
   7   9  13    32401.08    31775.11    646.98 o
   9   9  13     1051.30     1254.41    111.49 o
  11   9  13      263.28      248.07     94.52 o
  13   9  13    27959.31    26323.23   2019.78 o
 -14  10  13     3342.42     3470.85    180.40 o
 -12  10  13    26659.41    27467.94    621.36 o
 -10  10  13     6252.53     6336.74    193.39 o
  -8  10  13    11180.64    11243.15    253.09 o
  -6  10  13    82680.93    80720.71   1311.16 o
  -4  10  13    15774.68    15047.67    705.34 o
  -2  10  13    11676.40    11185.35    607.80 o
   0  10  13   121276.48   117886.34   4014.24 o
   2  10  13    18257.87    18383.74    388.22 o
   4  10  13     9426.74     9577.37    205.57 o
   6  10  13    41041.27    40751.16    905.61 o
   8  10  13     8291.58     8164.26    232.56 o
  10  10  13     2683.74     2500.88    120.13 o
  12  10  13    16769.35    15909.67    503.62 o
  14  10  13      440.02      388.47    138.74 o
 -13  11  13     2674.83     2990.00    228.96 o
 -11  11  13     7503.24     7775.33    241.76 o
  -9  11  13     3200.43     3225.28    159.59 o
  -7  11  13      326.69      385.21     61.17 o
  -5  11  13    12788.65    12332.00    327.62 o
  -3  11  13    11713.97    11559.44    238.64 o
  -1  11  13    19962.00    18936.79    900.31 o
   1  11  13      149.66      187.29     34.34 o
   3  11  13     3894.75     3907.78    137.40 o
   5  11  13    31321.66    29854.51    721.14 o
   7  11  13     5603.66     5319.64    176.67 o
   9  11  13     4722.84     4817.76    183.57 o
  11  11  13    30687.71    29762.74    859.81 o
  13  11  13     4669.90     4441.99    261.56 o
 -14  12  13     5058.29     4926.12    610.67 o
 -12  12  13    17739.19    18740.76    698.17 o
 -10  12  13     3694.55     4137.05    183.56 o
  -8  12  13    11879.21    11930.43    319.06 o
  -6  12  13    43660.07    44408.85    925.12 o
  -4  12  13    39783.18    39255.02    755.98 o
  -2  12  13    37038.17    36458.19   2527.86 o
   0  12  13    42309.34    41632.36   1714.08 o
   2  12  13    13648.14    13138.37    316.33 o
   4  12  13     9591.51     9444.01    247.90 o
   6  12  13    43906.48    42383.80    978.69 o
   8  12  13     7693.45     6862.74    223.29 o
  10  12  13     4906.88     4929.53    263.70 o
  12  12  13     2360.38     2742.38    193.25 o
 -13  13  13    14707.22    14627.73    781.29 o
 -11  13  13        5.90       -7.78     86.71 o
  -9  13  13     1268.63     1384.99    204.65 o
  -7  13  13    16788.83    16895.71    417.48 o
  -5  13  13     1487.09     1595.78     95.57 o
  -3  13  13     8928.79     9430.88    339.06 o
  -1  13  13     3230.48     3064.15    124.47 o
   1  13  13    24880.40    24355.42    509.93 o
   3  13  13     3518.17     3610.34    326.14 o
   5  13  13      482.58      584.77     78.48 o
   7  13  13    30857.05    29704.28    733.85 o
   9  13  13      663.62      579.33     95.56 o
  11  13  13     2497.60     2526.58    222.02 o
 -12  14  13     9150.78     9431.17    367.26 o
 -10  14  13     4029.12     4326.29    208.49 o
  -8  14  13     3357.91     3597.80    225.51 o
  -6  14  13    39476.24    40142.29    855.93 o
  -4  14  13      226.56      183.85     56.45 o
  -2  14  13     1108.89     1288.92    137.09 o
   0  14  13    50716.71    49882.65    886.38 o
   2  14  13     1588.20     1620.00    100.48 o
   4  14  13     7792.93     7194.97    228.21 o
   6  14  13    20260.78    19672.50    506.05 o
   8  14  13        3.78       61.00     81.67 o
  10  14  13      403.52      282.68     97.74 o
 -11  15  13     3543.30     3529.02    260.20 o
  -9  15  13     9843.05     9763.93    350.76 o
  -7  15  13      562.42      776.83     94.81 o
  -5  15  13      117.68      107.02     83.24 o
  -3  15  13    11308.76    10940.54    454.82 o
  -1  15  13        2.42        6.07     53.53 o
   1  15  13      128.61      107.64    128.33 o
   3  15  13    17987.51    17036.94    434.77 o
   5  15  13     6428.85     6223.38    225.12 o
   7  15  13     1010.49     1123.43    115.20 o
   9  15  13     6388.71     6856.98    298.27 o
 -10  16  13     5287.58     5175.37    544.76 o
  -8  16  13     1360.66     1339.25    145.69 o
  -6  16  13      377.36      361.23     99.75 o
  -4  16  13     4246.52     3984.74    198.32 o
  -2  16  13     8358.88     8487.48    317.92 o
   0  16  13     1888.69     1996.68    298.33 o
   2  16  13     1941.38     2014.40    148.32 o
   4  16  13     5729.66     5458.61    218.01 o
   6  16  13     1511.55     1612.07    137.09 o
   8  16  13      560.46      738.07    106.58 o
  -7  17  13     9336.33    10155.28    423.52 o
  -5  17  13     7098.03     7050.86    405.14 o
  -3  17  13    15511.45    16380.54   1177.31 o
  -1  17  13    10844.85    11608.38    569.33 o
   1  17  13    13823.58    14586.45    521.53 o
   3  17  13     3158.78     3332.63    215.09 o
   5  17  13    12861.51    12831.83    427.10 o
   7  17  13     8416.99     8355.73    325.71 o
  -6  18  13      130.79       78.75    208.10 o
  -4  18  13      218.52      382.50    138.74 o
  -2  18  13      268.15      256.66     84.67 o
   0  18  13       29.53       93.65     93.66 o
   2  18  13     7543.32     7674.59    347.68 o
   4  18  13      506.06      648.85    152.61 o
   6  18  13       90.09      190.07     97.11 o
  -3  19  13    21927.47    21746.21    746.41 o
  -1  19  13     1023.78     1146.97    162.77 o
   1  19  13      116.21       65.40    142.20 o
   3  19  13    31487.96    30440.02   1182.17 o
 -16   0  14     1254.84     1408.29    256.68 o
 -14   0  14    11073.40    11366.72    465.22 o
 -12   0  14    36284.84    34899.75   1448.06 o
 -10   0  14       95.17      -13.87    104.05 o
  -8   0  14    12784.73    12596.92    569.75 o
  -6   0  14      310.73      506.40     48.56 o
  -4   0  14    27446.12    28086.25    508.76 o
  -2   0  14    12051.05    12333.76    236.39 o
   0   0  14      350.68      443.98     41.62 o
   2   0  14   191109.38   194334.83   4432.02 o
   4   0  14    14740.66    14260.30    326.78 o
   6   0  14      218.47      409.28     41.62 o
   8   0  14   126407.46   124914.48   2471.11 o
  10   0  14      212.91      339.90     69.37 o
  12   0  14     9240.45     8942.21    361.02 o
  14   0  14    47686.25    45496.16   1992.02 o
  16   0  14      192.10      291.34    180.36 o
 -17   1  14    12742.66    12376.95    526.57 o
 -15   1  14     4816.11     4843.51    243.90 o
 -13   1  14     2242.19     2204.18    174.11 o
 -11   1  14    82492.71    83634.95   3064.68 o
  -9   1  14    32851.51    33768.35   1253.52 o
  -7   1  14    19811.19    19916.52    456.79 o
  -5   1  14   223182.73   235672.34   8794.85 o
  -3   1  14    50161.72    51733.77    670.67 o
  -1   1  14    20709.09    20564.59    264.31 o
   1   1  14   361909.47   386561.41   7167.08 o
   3   1  14    42970.03    44005.42    567.01 o
   5   1  14     8410.87     8115.60    149.73 o
   7   1  14    66153.59    65634.40    922.34 o
   9   1  14    11684.73    11834.25    257.81 o
  11   1  14     3102.01     3399.01    134.86 o
  13   1  14     6058.24     5997.67    388.66 o
  15   1  14      640.45      478.52    129.92 o
 -16   2  14    13907.60    13445.79    559.33 o
 -14   2  14     6602.89     6383.05    278.13 o
 -12   2  14       77.14      104.05     69.37 o
 -10   2  14    22962.06    22414.13    660.67 o
  -8   2  14    16315.39    16583.49    387.04 o
  -6   2  14        5.18       68.83     62.43 o
  -4   2  14     3507.74     3685.80    152.70 o
  -2   2  14    25186.40    25664.66    658.53 o
   0   2  14    68006.92    70857.76    850.04 o
   2   2  14      566.92      552.75     25.36 o
   4   2  14    62514.16    61238.71   1127.56 o
   6   2  14    63635.04    62598.26   1444.64 o
   8   2  14    19145.54    19736.96    355.78 o
  10   2  14     6436.51     6536.06    223.42 o
  12   2  14    22339.11    21786.80   1414.56 o
  14   2  14    11890.71    12143.21    407.34 o
  16   2  14     4992.48     4994.44    369.86 o
 -17   3  14     3721.38     3229.22    200.45 o
 -15   3  14    12139.19    12089.41    429.72 o
 -13   3  14     5089.80     5198.04    360.88 o
 -11   3  14    20597.79    20281.10    411.68 o
  -9   3  14    18756.19    18969.47    345.29 o
  -7   3  14     1386.71     1452.02     66.05 o
  -5   3  14   110129.16   109147.69   6364.47 o
  -3   3  14    31000.18    31799.35    526.03 o
  -1   3  14    24332.16    25334.07    302.87 o
   1   3  14    36949.35    37208.00    653.42 o
   3   3  14    24100.74    24046.16    908.72 o
   5   3  14    31100.27    31423.64    518.93 o
   7   3  14    35834.38    35075.83    647.84 o
   9   3  14      951.42      894.68     63.21 o
  11   3  14     3500.46     3375.13    367.77 o
  13   3  14     2564.60     2706.27    492.62 o
  15   3  14      134.76      121.48     99.75 o
 -16   4  14      130.24      124.27    115.19 o
 -14   4  14      925.74      789.95    235.87 o
 -12   4  14    25145.54    24810.15    558.06 o
 -10   4  14     5294.23     5454.74    164.36 o
  -8   4  14     5296.68     5413.08    124.17 o
  -6   4  14    44026.61    44701.64    638.69 o
  -4   4  14    18251.96    17209.12    706.06 o
  -2   4  14    24660.29    24859.00    376.23 o
   0   4  14    46854.43    46274.85    563.60 o
   2   4  14    65041.92    66539.80    844.51 o
   4   4  14     3085.61     3569.38    145.74 o
   6   4  14     6989.73     7514.45    181.45 o
   8   4  14    36553.61    35000.67    647.66 o
  10   4  14      886.15      845.20     66.09 o
  12   4  14      381.41      446.31    100.47 o
  14   4  14    14083.59    13748.61    899.37 o
  16   4  14      253.95        6.94    235.85 o
 -17   5  14      160.62      164.17    235.85 o
 -15   5  14     1003.78     1151.58    228.93 o
 -13   5  14     4151.74     4205.29    153.37 o
 -11   5  14      945.53     1087.05     79.94 o
  -9   5  14     4054.79     4144.18    232.48 o
  -7   5  14     1374.23     1461.19     43.34 o
  -5   5  14       85.02      113.87     27.75 o
  -3   5  14      711.64      676.31     37.79 o
  -1   5  14    12767.04    12532.83    172.02 o
   1   5  14    13079.05    13594.58    576.93 o
   3   5  14    12567.08    12391.84    231.52 o
   5   5  14    15364.98    16170.39    286.87 o
   7   5  14     2008.88     2069.29     74.98 o
   9   5  14     3030.67     3016.10    117.76 o
  11   5  14    24637.28    24399.65    634.87 o
  13   5  14      749.20      799.17    225.46 o
  15   5  14     4480.79     4215.20    290.44 o
 -16   6  14      134.80      143.12    211.57 o
 -14   6  14    23039.65    23162.85    535.76 o
 -12   6  14      917.52     1025.36     92.82 o
 -10   6  14       10.82      120.78     72.84 o
  -8   6  14   110664.71   113688.30   1776.57 o
  -6   6  14       17.97       64.16     12.41 o
  -4   6  14        7.72       38.47     13.87 o
  -2   6  14   236829.33   242026.94   3881.66 o
   0   6  14    16626.24    16670.42    258.90 o
   2   6  14      184.83      182.94     31.22 o
   4   6  14   118309.30   117798.70   2001.47 o
   6   6  14      503.09      620.89     48.32 o
   8   6  14     3704.94     3864.26    141.72 o
  10   6  14    50998.75    50547.16   1153.82 o
  12   6  14       23.03      164.57     69.99 o
  14   6  14     1467.92     1741.60    191.50 o
 -15   7  14     5025.30     5133.17    267.17 o
 -13   7  14     5514.99     5586.75    227.84 o
 -11   7  14    10033.12    10107.15    249.97 o
  -9   7  14      777.06      786.77    107.53 o
  -7   7  14     3569.29     3852.58    108.38 o
  -5   7  14     9737.56     9250.75    277.81 o
  -3   7  14      657.19      839.40    121.40 o
  -1   7  14     7675.99     7463.27    180.55 o
   1   7  14    19642.29    19765.26    333.61 o
   3   7  14     7070.13     7554.75    159.05 o
   5   7  14    28304.21    27631.84    556.83 o
   7   7  14     1134.90     1254.92     68.15 o
   9   7  14    22006.71    22041.09    488.66 o
  11   7  14    18934.28    18181.27    650.91 o
  13   7  14       21.43       61.09     74.96 o
  15   7  14     4673.89     3790.02    329.61 o
 -16   8  14     5274.91     5158.44    464.95 o
 -14   8  14     8935.99     9130.79    322.80 o
 -12   8  14     7194.47     7639.55    301.94 o
 -10   8  14    26027.43    26325.92    512.89 o
  -8   8  14    21263.39    21756.70    566.62 o
  -6   8  14    96341.70    94749.74   1481.81 o
  -4   8  14    45099.86    43388.78   1709.05 o
  -2   8  14    16932.30    15810.49    314.50 o
   0   8  14    68724.62    67688.03   1049.24 o
   2   8  14     7183.85     7230.69    131.76 o
   4   8  14    19378.49    19177.82    340.52 o
   6   8  14    55148.31    54971.02    913.63 o
   8   8  14     6100.32     6067.94    161.07 o
  10   8  14      580.59      617.24    112.82 o
  12   8  14    15243.48    15143.06    483.05 o
  14   8  14      282.89      265.30     97.18 o
 -15   9  14      156.67      148.75     86.67 o
 -13   9  14    11907.02    12255.86    333.59 o
 -11   9  14     3090.80     3231.29    133.26 o
  -9   9  14       50.94       24.59     51.33 o
  -7   9  14     5452.19     5402.16    148.19 o
  -5   9  14     2810.54     2670.40     98.13 o
  -3   9  14     8178.36     7842.86    181.66 o
  -1   9  14     4693.12     4635.29    149.23 o
   1   9  14     2815.42     2884.06     93.34 o
   3   9  14    18963.29    17879.38    469.27 o
   5   9  14     5873.49     5918.62    170.28 o
   7   9  14        5.51       39.99     36.54 o
   9   9  14    20968.44    20452.93    549.03 o
  11   9  14     4420.01     5271.44    346.97 o
  13   9  14     1871.44     2089.81    208.10 o
 -14  10  14     2696.79     2905.57    197.74 o
 -12  10  14      277.17      358.55     71.63 o
 -10  10  14       17.02      170.40     76.30 o
  -8  10  14    27793.19    28201.29    534.80 o
  -6  10  14      124.94      410.04    104.05 o
  -4  10  14     3105.32     3238.31    142.25 o
  -2  10  14    34116.33    32816.88   2409.58 o
   0  10  14     4892.68     4898.64    115.25 o
   2  10  14      872.12      838.48     97.12 o
   4  10  14    13575.61    13084.66    299.52 o
   6  10  14     1295.10     1291.52     90.19 o
   8  10  14     6585.82     6322.48    204.96 o
  10  10  14     9496.07     8930.29    409.61 o
  12  10  14     1269.12     1410.08    166.50 o
  14  10  14     4770.78     4204.88    220.15 o
 -13  11  14      790.08      895.66    101.33 o
 -11  11  14        5.85      -56.45     56.45 o
  -9  11  14       76.56      113.48     54.41 o
  -7  11  14      978.14      950.62     73.58 o
  -5  11  14     5594.52     5787.71    194.84 o
  -3  11  14      515.29      643.24     48.32 o
  -1  11  14     3452.43     3506.61    326.15 o
   1  11  14      119.51      186.72    131.80 o
   3  11  14     1657.63     1618.94     88.30 o
   5  11  14      245.65      309.44     68.01 o
   7  11  14      222.41      376.53     89.76 o
   9  11  14       43.20       97.11     66.59 o
  11  11  14     4891.59     5328.79    321.49 o
  13  11  14        4.17      201.75    256.66 o
 -12  12  14      999.76     1251.18    280.96 o
 -10  12  14      441.68      603.43     93.20 o
  -8  12  14    14413.18    14614.45    830.04 o
  -6  12  14     4698.52     4832.70    163.90 o
  -4  12  14     8082.12     8234.20    236.04 o
  -2  12  14    10118.81     9657.74    534.69 o
   0  12  14     6315.26     5849.20    199.03 o
   2  12  14     5092.11     4746.02    154.53 o
   4  12  14     6542.02     6239.33    168.00 o
   6  12  14     1511.38     1511.51    100.48 o
   8  12  14     5704.88     5570.99    196.11 o
  10  12  14     2836.29     3066.60    164.87 o
  12  12  14     1327.73     1453.98    246.28 o
 -13  13  14     1092.23     1099.07    145.68 o
 -11  13  14     1312.56     1587.25    326.06 o
  -9  13  14       61.12       92.90     68.15 o
  -7  13  14     2323.98     2611.83    127.27 o
  -5  13  14    12364.97    12322.23    325.87 o
  -3  13  14       14.93      -17.34     63.76 o
  -1  13  14      674.54      681.32     72.84 o
   1  13  14     1839.66     1895.36    142.23 o
   3  13  14     4297.01     4117.93    135.05 o
   5  13  14     1310.17     1394.99     93.21 o
   7  13  14     2491.81     2646.73    139.76 o
   9  13  14       73.36       20.81     93.19 o
  11  13  14     8640.88     8903.46    322.95 o
 -12  14  14     3468.17     3291.85    437.13 o
 -10  14  14     8800.74     9194.93    346.03 o
  -8  14  14     5274.61     5708.04    215.92 o
  -6  14  14    10509.73    10634.47    314.22 o
  -4  14  14    10297.31    10103.57    326.04 o
  -2  14  14     5707.97     5827.12    253.33 o
   0  14  14    29460.90    27929.82    625.35 o
   2  14  14     4136.06     4219.16    157.02 o
   4  14  14     1377.15     1268.85     98.11 o
   6  14  14    21289.74    20324.19    520.83 o
   8  14  14      779.33     1065.88    228.93 o
  10  14  14      219.52      160.07     94.83 o
 -11  15  14      550.53      428.12    128.33 o
  -9  15  14     3168.32     3518.84    196.07 o
  -7  15  14     3972.50     4116.52    183.95 o
  -5  15  14       97.01      120.66     80.82 o
  -3  15  14    16658.01    16642.64    477.97 o
  -1  15  14      145.37      212.26     69.26 o
   1  15  14      894.42      958.00     88.01 o
   3  15  14    10238.63    10346.07    299.36 o
   5  15  14     1293.46     1444.08    114.58 o
   7  15  14        9.54      113.45     70.38 o
   9  15  14    14481.77    14456.99    488.60 o
 -10  16  14     1953.84     1940.71    163.04 o
  -8  16  14    20473.54    20878.22    758.47 o
  -6  16  14     5019.92     5157.60    265.61 o
  -4  16  14     1325.54     1327.11    135.51 o
  -2  16  14    33562.21    32758.96    792.68 o
   0  16  14     2571.26     2702.53    153.14 o
   2  16  14     1500.41     1501.67    125.02 o
   4  16  14    24495.54    24311.96   1039.19 o
   6  16  14     3077.72     3118.02    191.15 o
   8  16  14      376.83      530.70     95.56 o
  -7  17  14       42.63      -89.74    110.24 o
  -5  17  14     1494.51     1656.46    180.92 o
  -3  17  14      207.93      286.32    163.01 o
  -1  17  14     1436.74     1596.79    122.91 o
   1  17  14     1711.33     1839.23    190.79 o
   3  17  14     1895.00     2175.83    298.32 o
   5  17  14     4984.93     5301.43    444.13 o
   7  17  14       43.34      150.46    211.57 o
  -6  18  14     4461.13     4821.07    292.65 o
  -4  18  14     4247.59     4766.96    673.09 o
  -2  18  14     2485.92     2414.95    185.04 o
   0  18  14    13924.24    14789.31    535.72 o
   2  18  14     9405.82     9364.99    607.42 o
   4  18  14      139.65      152.46    274.00 o
  -3  19  14      104.28        6.70    152.61 o
  -1  19  14      491.38      492.52    124.09 o
   1  19  14     8760.35     8709.36    418.17 o
 -17   1  15     4196.94     3872.47    276.46 o
 -15   1  15    10293.13    10356.78    614.44 o
 -13   1  15      453.61      360.72    138.74 o
 -11   1  15     9050.71     9046.77    499.91 o
  -9   1  15     8973.92     8825.82    381.92 o
  -7   1  15     6970.54     7443.31    181.45 o
  -5   1  15    42681.44    42764.93    844.81 o
  -3   1  15     4076.68     4070.87     70.04 o
  -1   1  15     4810.51     5087.06     84.97 o
   1   1  15    92800.37    95312.99   1315.81 o
   3   1  15    21032.58    20961.71    291.31 o
   5   1  15      979.25     1052.19    111.00 o
   7   1  15    19371.39    18483.26    500.63 o
   9   1  15     1002.59     1121.61     86.72 o
  11   1  15     1099.99     1020.06     73.09 o
  13   1  15     7887.56     8202.79    485.91 o
  15   1  15     1573.90     1649.52    205.34 o
 -16   2  15      134.08      190.90    201.17 o
 -14   2  15      454.19      426.89    123.07 o
 -12   2  15     1025.06     1137.73    117.94 o
 -10   2  15     3658.95     3566.88    173.49 o
  -8   2  15      780.23      907.08     56.25 o
  -6   2  15       38.90      107.25     31.22 o
  -4   2  15       44.13       69.37     19.62 o
  -2   2  15    41940.71    43012.77    755.11 o
   0   2  15     2724.30     2551.21     76.34 o
   2   2  15      273.75      307.36     25.36 o
   4   2  15    32894.91    34023.21    451.45 o
   6   2  15    17472.13    17932.49    282.64 o
   8   2  15       35.72       81.26     34.68 o
  10   2  15     6736.75     6876.05    223.42 o
  12   2  15     8524.93     8524.60    299.16 o
  14   2  15     1411.50     1565.14    179.00 o
  16   2  15     3261.51     3024.14    544.67 o
 -17   3  15        1.56      -66.33    110.24 o
 -15   3  15      320.32      316.90    146.91 o
 -13   3  15    43105.82    43329.09   1325.55 o
 -11   3  15     2814.82     3079.88    129.95 o
  -9   3  15     1018.13     1285.35    197.72 o
  -7   3  15    82694.84    85032.79   1984.08 o
  -5   3  15    23728.63    22993.41    884.02 o
  -3   3  15     8110.94     7752.72    191.01 o
  -1   3  15   161852.14   163675.09   2166.25 o
   1   3  15     5100.90     4851.77    201.33 o
   3   3  15    16357.75    16745.96    282.81 o
   5   3  15    52779.14    51438.48    798.67 o
   7   3  15     5413.38     5576.55    149.64 o
   9   3  15     8715.53     8535.85    208.27 o
  11   3  15     6756.88     6744.45    458.12 o
  13   3  15      151.88      158.27     80.01 o
  15   3  15     6771.36     6917.37    411.46 o
 -16   4  15     6110.11     6232.25    499.69 o
 -14   4  15     1429.26     1207.13    145.69 o
 -12   4  15     4410.41     4624.69    197.78 o
 -10   4  15     4444.98     4408.85    187.38 o
  -8   4  15     8238.13     8527.38    183.62 o
  -6   4  15     5044.51     5104.96    124.94 o
  -4   4  15    11482.43    11732.63    216.89 o
  -2   4  15    27091.88    25802.16    374.97 o
   0   4  15    34954.02    33934.23    429.05 o
   2   4  15     1503.90     1695.45     62.44 o
   4   4  15    33037.30    33220.65    532.17 o
   6   4  15    22377.41    22276.40    521.70 o
   8   4  15     5501.37     5650.93    157.05 o
  10   4  15    18482.32    17919.76    400.47 o
  12   4  15    24208.84    23792.28   1098.40 o
  14   4  15     1772.04     1689.74    138.54 o
 -15   5  15     9825.48    10134.66    527.57 o
 -13   5  15    12670.30    12688.47    360.90 o
 -11   5  15    40648.68    41464.03    766.41 o
  -9   5  15    21628.09    22105.46    521.49 o
  -7   5  15    29265.38    30102.41    929.37 o
  -5   5  15    66783.03    67504.07   1091.92 o
  -3   5  15    33274.00    35118.93    645.96 o
  -1   5  15    41935.27    42188.27    746.98 o
   1   5  15    70908.05    71882.04   2429.09 o
   3   5  15    14110.80    13505.91    276.87 o
   5   5  15     5190.95     5367.71    166.59 o
   7   5  15    30828.54    31633.08    932.80 o
   9   5  15     7093.88     7091.59    215.19 o
  11   5  15       60.46      159.54    145.67 o
  13   5  15     6343.99     6352.07    260.45 o
  15   5  15      890.06      540.67    312.17 o
 -16   6  15       59.28      130.88    111.04 o
 -14   6  15      341.77      280.11     71.00 o
 -12   6  15     2544.71     2553.36    115.01 o
 -10   6  15        3.20       86.71     40.97 o
  -8   6  15     1530.98     1739.46     75.59 o
  -6   6  15      602.39      783.45     52.03 o
  -4   6  15     3239.27     3294.82     91.76 o
  -2   6  15     9424.28     9601.15    164.48 o
   0   6  15      336.78      482.91     16.65 o
   2   6  15    16530.48    16224.57    771.74 o
   4   6  15    15879.88    15535.77    368.35 o
   6   6  15    35370.42    35856.71    753.56 o
   8   6  15     6972.25     6834.23    385.27 o
  10   6  15     3169.01     3181.39    144.82 o
  12   6  15    11900.44    11860.56    503.44 o
  14   6  15     4301.63     4238.01    238.45 o
 -15   7  15        4.52      -47.33     76.67 o
 -13   7  15    17042.71    16769.89    410.57 o
 -11   7  15      852.20     1047.22     84.68 o
  -9   7  15     3140.35     3363.69    115.02 o
  -7   7  15    99099.32    99856.11   1890.49 o
  -5   7  15     1443.85     1499.58    149.17 o
  -3   7  15      867.47     1187.77     44.15 o
  -1   7  15    66178.27    64809.10    850.02 o
   1   7  15     1098.94     1295.37    107.53 o
   3   7  15     1115.44     1037.65     58.83 o
   5   7  15    66685.21    65947.05   1317.81 o
   7   7  15     1808.87     2015.80    152.64 o
   9   7  15     2530.00     2538.67    124.89 o
  11   7  15    10212.29     9772.61    397.58 o
  13   7  15     1802.49     1670.69    174.10 o
  15   7  15       11.22      -39.73     96.36 o
 -16   8  15     1069.39      596.60    319.11 o
 -14   8  15     7877.79     7881.03    273.39 o
 -12   8  15      431.09      430.76     78.18 o
 -10   8  15    12297.45    12750.45    310.42 o
  -8   8  15    11870.99    11830.55    329.90 o
  -6   8  15    10785.87    10781.52    236.14 o
  -4   8  15    22458.20    22163.01    437.31 o
  -2   8  15    20919.63    20345.86    629.44 o
   0   8  15    15549.86    15509.37    256.77 o
   2   8  15    20067.63    20186.63    351.93 o
   4   8  15     1763.01     1880.87    135.29 o
   6   8  15    17519.37    17564.39    304.56 o
   8   8  15     7677.30     7555.75    315.86 o
  10   8  15      290.06      289.85     88.28 o
  12   8  15     8551.97     7600.09    293.97 o
  14   8  15      450.54      452.17    117.99 o
 -15   9  15     1461.41     1435.34    129.37 o
 -13   9  15       24.11      -26.98    100.58 o
 -11   9  15    11206.50    11115.16    288.42 o
  -9   9  15     2809.10     2899.91    152.65 o
  -7   9  15     2184.27     2163.32     91.68 o
  -5   9  15    12315.63    12250.41    319.53 o
  -3   9  15    13396.20    12854.56    286.61 o
  -1   9  15     6834.92     6800.22    274.23 o
   1   9  15      188.54      214.28     33.30 o
   3   9  15    28123.10    26922.82    518.71 o
   5   9  15      937.15     1067.41    263.62 o
   7   9  15     1552.60     1752.17     85.52 o
   9   9  15    48237.32    47316.93    885.41 o
  11   9  15      337.43      291.35    104.93 o
  13   9  15      168.05      251.62    208.10 o
 -14  10  15     9776.56    10194.65    348.61 o
 -12  10  15     1037.70     1166.81    101.62 o
 -10  10  15    33413.95    34069.16    697.14 o
  -8  10  15    11453.75    11976.81    314.16 o
  -6  10  15        6.33       80.68     46.40 o
  -4  10  15    75439.52    74861.63   1563.00 o
  -2  10  15    23350.17    22828.25   1050.22 o
   0  10  15     6889.30     6454.40    155.00 o
   2  10  15    44776.34    42736.29    731.52 o
   4  10  15    16726.48    15635.24    406.04 o
   6  10  15      190.34      128.33     44.15 o
   8  10  15    17479.76    17157.54    429.28 o
  10  10  15       28.18       82.25    124.86 o
  12  10  15      157.20      302.03     90.64 o
 -13  11  15        2.06      -12.61     80.82 o
 -11  11  15      738.77      835.46     88.24 o
  -9  11  15     9293.73     9294.79    249.93 o
  -7  11  15     4367.54     4340.50    166.55 o
  -5  11  15    11347.34    11727.64    289.73 o
  -3  11  15       84.30       92.78     38.33 o
  -1  11  15     9757.49     9344.45    209.88 o
   1  11  15    13983.25    13205.36    274.92 o
   3  11  15    16547.69    16031.13    415.18 o
   5  11  15    16890.74    16357.95    342.24 o
   7  11  15    32124.92    32113.05    683.00 o
   9  11  15    10977.53    10789.24    318.11 o
  11  11  15    18868.35    18042.67    840.66 o
  13  11  15    11376.47    11426.98    486.77 o
 -12  12  15     2289.99     2713.66    161.67 o
 -10  12  15    22385.26    23626.74    590.96 o
  -8  12  15    46978.88    47457.38   1069.36 o
  -6  12  15     9615.73     9699.51    264.98 o
  -4  12  15    44818.28    43685.64    853.54 o
  -2  12  15    49035.75    47514.52   1078.82 o
   0  12  15      768.06      770.03     76.31 o
   2  12  15    47121.26    45551.16    812.73 o
   4  12  15    32766.57    32284.07    793.32 o
   6  12  15     2676.43     2515.00    152.64 o
   8  12  15     2504.22     2464.18    139.76 o
  10  12  15    10765.97    10512.42    353.48 o
  12  12  15      501.96      434.48    132.08 o
 -13  13  15     1722.30     1857.68    168.76 o
 -11  13  15     4021.18     4223.63    315.72 o
  -9  13  15     1343.96     1527.27    122.34 o
  -7  13  15     1038.24     1284.16    102.66 o
  -5  13  15     3843.04     3935.61    156.79 o
  -3  13  15    13425.69    13250.70    531.35 o
  -1  13  15      356.89      378.96     60.64 o
   1  13  15      290.87      382.96     57.38 o
   3  13  15    35200.46    33080.44    716.88 o
   5  13  15      165.45      180.09     61.53 o
   7  13  15      163.19      296.33     93.65 o
   9  13  15    28094.82    27993.70    768.86 o
  11  13  15      252.89      248.99    113.37 o
 -12  14  15       37.93       36.76     96.64 o
 -10  14  15    23103.59    24444.91    723.35 o
  -8  14  15     2993.22     2920.88    149.58 o
  -6  14  15      253.09      317.99    159.55 o
  -4  14  15    41140.33    41230.60    976.36 o
  -2  14  15    12966.24    12101.80    451.81 o
   0  14  15     1743.85     1739.84    126.64 o
   2  14  15    20435.17    19374.38    425.28 o
   4  14  15     4772.42     4711.50    176.45 o
   6  14  15      113.66      180.36    100.58 o
   8  14  15    17904.89    17518.62    549.59 o
  10  14  15      516.69      495.07    124.87 o
 -11  15  15     1994.55     2135.71    202.63 o
  -9  15  15     1079.85     1394.84    129.37 o
  -7  15  15     5255.42     5566.13    264.41 o
  -5  15  15      136.81       55.94     74.97 o
  -3  15  15      148.60      173.83     82.95 o
  -1  15  15    19445.20    18620.21    468.83 o
   1  15  15      533.06      549.43     80.66 o
   3  15  15      937.99      990.81    124.87 o
   5  15  15    12044.54    11503.01    357.61 o
   7  15  15     1305.20     1247.70    156.09 o
   9  15  15     4781.99     4628.84    232.11 o
  -8  16  15     5040.89     5507.98    286.88 o
  -6  16  15     2489.66     2556.68    180.94 o
  -4  16  15      195.38      136.26     90.96 o
  -2  16  15     1590.59     1561.46    132.94 o
   0  16  15     4334.24     4328.56    192.80 o
   2  16  15     2170.31     2443.60    319.15 o
   4  16  15      298.02      336.10    215.04 o
   6  16  15    10793.15    10781.75    406.16 o
   8  16  15      204.73      203.86     87.88 o
  -7  17  15     7211.98     7118.49    347.87 o
  -5  17  15    14259.30    14683.65    539.55 o
  -3  17  15     6116.11     6194.58    267.80 o
  -1  17  15     1761.61     1642.78    131.19 o
   1  17  15    16810.79    17176.10    975.97 o
   3  17  15     7187.48     7520.03    683.67 o
   5  17  15     3371.78     3862.40    236.03 o
   7  17  15     2678.67     2102.25    180.39 o
  -6  18  15      357.39      359.76    322.56 o
  -4  18  15      482.29      621.98    294.82 o
  -2  18  15     1711.26     2096.80    173.04 o
   0  18  15      564.00      506.17    123.94 o
   2  18  15     1663.30     1632.91    154.92 o
   4  18  15     5268.41     5629.33    357.81 o
  -1  19  15    18924.95    18599.79    778.07 o
   1  19  15     1364.06     1177.27    167.98 o
 -16   0  16     9100.48     9093.87    506.76 o
 -12   0  16     2864.26     2331.37    242.85 o
  -8   0  16     2529.82     2477.16    201.23 o
  -6   0  16       76.77      104.05     27.75 o
  -4   0  16      118.02      284.41     27.75 o
  -2   0  16   163117.48   160132.53   2985.21 o
   0   0  16      602.74      638.24     55.50 o
   2   0  16     3112.06     2838.52     90.22 o
   4   0  16    89330.32    87949.46   1749.43 o
   6   0  16    19043.24    20158.37    458.93 o
   8   0  16    23287.48    22860.88    521.62 o
  10   0  16    99474.57    98114.22   2396.11 o
  12   0  16     3546.69     4232.75    360.82 o
  14   0  16      195.33       55.49    180.36 o
  16   0  16    32362.70    29027.80   1856.83 o
 -17   1  16      121.22      -40.30    102.66 o
 -15   1  16    19056.50    19055.57    741.93 o
 -13   1  16    30643.99    30295.29   1439.98 o
 -11   1  16     1139.09     1204.25    125.02 o
  -9   1  16    69305.24    71199.90   1793.37 o
  -7   1  16    97340.21   102806.95   2031.62 o
  -5   1  16      222.81      290.20     62.43 o
  -3   1  16   108460.40   108514.94   1845.55 o
  -1   1  16    83229.59    84882.48   1068.56 o
   1   1  16      975.38     1095.04     33.30 o
   3   1  16    61438.23    62297.41    861.37 o
   5   1  16    31490.19    31834.89    465.48 o
   7   1  16        1.13       95.71     65.90 o
   9   1  16     5804.28     5895.54    143.23 o
  11   1  16      439.02      500.31    104.05 o
  13   1  16      155.71      173.42    124.86 o
  15   1  16       70.16       86.71    110.24 o
 -16   2  16       16.50      -69.71    107.52 o
 -14   2  16     9042.96     9099.55    451.25 o
 -12   2  16     1701.81     1477.75    194.26 o
 -10   2  16      109.86      168.42     60.00 o
  -8   2  16      283.75      292.43     36.54 o
  -6   2  16    35319.64    36505.25   1132.65 o
  -4   2  16    11388.73    10904.73    260.58 o
  -2   2  16       69.64       97.11     23.09 o
   0   2  16   118948.51   121021.59   1606.13 o
   2   2  16    35190.05    34308.41    494.18 o
   4   2  16    37330.88    37560.64    497.42 o
   6   2  16    64328.55    63361.42    902.30 o
   8   2  16    10399.11    10313.39    206.91 o
  10   2  16    20345.27    20439.99    502.56 o
  12   2  16    37256.31    37088.97    929.40 o
  14   2  16    11636.70    12174.52    603.84 o
 -17   3  16       54.66       81.85    161.61 o
 -15   3  16     3720.04     3820.39    277.19 o
 -13   3  16     8563.04     8833.49    311.89 o
 -11   3  16        0.64      114.46     53.95 o
  -9   3  16    35961.21    37165.43    832.31 o
  -7   3  16    21081.02    22889.10    517.19 o
  -5   3  16     8506.55     8862.78    183.53 o
  -3   3  16    51418.59    51138.04    709.42 o
  -1   3  16    41461.55    43313.34   1068.36 o
   1   3  16     8905.54     9171.00    188.69 o
   3   3  16    35366.48    35852.18    543.85 o
   5   3  16      122.70      294.68     38.15 o
   7   3  16     2743.85     2929.69    128.37 o
   9   3  16    11082.69    11138.05    255.35 o
  11   3  16      294.05      472.15    163.02 o
  13   3  16     3474.60     3369.51    181.78 o
  15   3  16      101.13      117.77    107.58 o
 -16   4  16    12317.43    13699.79   1020.71 o
 -12   4  16     1273.21     1182.21    197.72 o
 -10   4  16    24041.55    24380.95    914.48 o
  -8   4  16     5519.74     5966.73    141.76 o
  -6   4  16     4744.65     5014.39    111.06 o
  -4   4  16    58883.13    58855.38   1633.32 o
  -2   4  16    25012.38    23660.06    327.75 o
   0   4  16    12423.99    12268.46    183.06 o
   2   4  16    33583.29    32776.18    658.74 o
   4   4  16    45688.25    47447.98    734.00 o
   6   4  16     8204.04     8241.03    193.89 o
   8   4  16     8220.40     8390.91    312.43 o
  10   4  16    17517.04    17156.94    656.64 o
  12   4  16      475.06      582.13    124.87 o
  14   4  16      560.39      541.87    102.60 o
 -15   5  16     1241.57     1296.52    167.98 o
 -13   5  16     4234.04     4146.73    176.65 o
 -11   5  16      303.89      353.78     69.37 o
  -9   5  16      292.97      331.91     48.18 o
  -7   5  16     2413.85     2817.10     76.53 o
  -5   5  16       78.17      179.05     31.22 o
  -3   5  16    40182.11    39605.40   1224.32 o
  -1   5  16     2731.88     2519.02     48.34 o
   1   5  16    12442.34    12948.13    224.80 o
   3   5  16    23316.53    24206.17    457.60 o
   5   5  16      114.87      183.89     39.24 o
   7   5  16    30972.30    31317.17    585.46 o
   9   5  16    12188.49    11864.58    385.46 o
  11   5  16     4967.65     4998.29    198.99 o
  13   5  16     7553.93     7691.26    336.65 o
  15   5  16     8708.60     8681.96    480.95 o
 -16   6  16     2883.49     2989.08    530.78 o
 -14   6  16     1326.53     1530.86    119.51 o
 -12   6  16    38548.31    39222.77    787.79 o
 -10   6  16     8610.63     8715.08    263.82 o
  -8   6  16    12000.30    11753.81    416.75 o
  -6   6  16    50581.46    51262.90    833.40 o
  -4   6  16    18127.70    17629.55    311.57 o
  -2   6  16     5134.87     4691.85    152.71 o
   0   6  16    55177.18    54545.65    709.89 o
   2   6  16     8456.71     7983.84    309.03 o
   4   6  16    13709.33    14017.91    552.41 o
   6   6  16    16706.90    16666.69    416.99 o
   8   6  16      522.61      512.49     55.50 o
  10   6  16     3726.00     3747.77    142.04 o
  12   6  16     1100.01     1340.80    142.00 o
  14   6  16     1433.08     1825.86    215.06 o
 -15   7  16     2780.33     3129.29    277.53 o
 -13   7  16       24.13       45.96    145.67 o
 -11   7  16     2385.33     2692.11    121.48 o
  -9   7  16     1662.55     1771.08    131.82 o
  -7   7  16      512.36      506.58     86.71 o
  -5   7  16     7377.67     7258.84    156.98 o
  -3   7  16     1103.74     1078.12     45.26 o
  -1   7  16     1658.75     1860.73     52.04 o
   1   7  16    42302.72    41787.08   1890.16 o
   3   7  16    10608.32    10817.13    524.41 o
   5   7  16     2880.71     3073.01    201.23 o
   7   7  16    39107.04    39311.72   1131.86 o
   9   7  16    10169.08    10666.89    319.40 o
  11   7  16     1284.55     1412.86    118.00 o
  13   7  16    22993.09    22117.74   1668.00 o
 -14   8  16      842.44     1360.16    156.09 o
 -12   8  16     3397.64     3367.93    232.45 o
 -10   8  16    49256.88    51444.52    926.42 o
  -8   8  16     5175.79     5160.48    235.97 o
  -6   8  16    20016.88    19700.45    361.51 o
  -4   8  16    67121.77    66830.98   1081.04 o
  -2   8  16      151.73      279.44     26.64 o
   0   8  16    10407.27    10723.94    211.84 o
   2   8  16    68891.89    66266.59   1050.34 o
   4   8  16     1662.45     1690.95     73.09 o
   6   8  16      598.56      786.75    124.87 o
   8   8  16    31505.53    30999.04   1064.60 o
  10   8  16        5.31       99.03     69.99 o
  12   8  16     2346.89     2169.00    156.45 o
  14   8  16      545.46      601.41    128.13 o
 -15   9  16     4286.47     4360.28    478.79 o
 -13   9  16     1435.49     1546.53    120.01 o
 -11   9  16     2665.12     2608.57    131.83 o
  -9   9  16      716.76      785.53     69.99 o
  -7   9  16    12196.67    12129.62    261.81 o
  -5   9  16      730.34      828.95     65.90 o
  -3   9  16      871.91      840.70     56.43 o
  -1   9  16    11153.91    11524.56    239.63 o
   1   9  16    18003.35    16648.28    521.34 o
   3   9  16     3905.62     3865.77    122.68 o
   5   9  16    10549.66    10865.75    249.14 o
   7   9  16    13802.02    14024.44    294.19 o
   9   9  16     7068.06     7211.11    230.06 o
  11   9  16     2349.73     2657.02    192.62 o
  13   9  16     7385.10     7215.96    389.60 o
 -14  10  16      993.49      931.81    121.59 o
 -12  10  16    15669.04    16532.18    426.88 o
 -10  10  16      138.84      186.05     68.15 o
  -8  10  16    10640.34    10952.40    253.49 o
  -6  10  16    26400.34    26600.28    517.47 o
  -4  10  16     6907.15     6972.89    221.64 o
  -2  10  16     2418.39     2397.78     99.77 o
   0  10  16    13219.86    12865.22    382.08 o
   2  10  16     5793.72     5571.25    156.17 o
   4  10  16    16898.44    16293.70    351.30 o
   6  10  16    16398.05    16240.85    614.89 o
   8  10  16      244.96      238.14     53.29 o
  10  10  16     4330.70     4397.22    254.78 o
  12  10  16      324.87      338.87    128.26 o
 -13  11  16      656.62      815.14    218.52 o
 -11  11  16        4.61      -32.02    100.58 o
  -9  11  16     4971.98     5075.15    246.36 o
  -7  11  16     2029.80     2230.29     94.85 o
  -5  11  16      114.04      120.57     55.49 o
  -3  11  16      217.31      248.12     53.29 o
  -1  11  16      556.20      707.58     97.12 o
   1  11  16     2742.02     2552.24    145.71 o
   3  11  16     1528.32     1608.40     74.98 o
   5  11  16     1122.97     1154.45     73.09 o
   7  11  16    10059.76     9565.77    468.66 o
   9  11  16     1359.08     1291.45    135.28 o
  11  11  16      131.03       18.75     88.28 o
 -12  12  16     2555.31     2848.85    548.11 o
 -10  12  16     1943.72     2162.71    225.48 o
  -8  12  16     1044.96     1167.85    100.47 o
  -6  12  16     8377.93     8266.28    240.54 o
  -4  12  16      726.44      752.86     71.64 o
  -2  12  16     1756.58     1757.36    114.23 o
   0  12  16     3411.91     3275.24    187.35 o
   2  12  16     1701.79     1647.98     97.13 o
   4  12  16     5440.75     5535.28    159.95 o
   6  12  16     7249.85     7000.91    201.53 o
   8  12  16     1230.74     1449.13    156.09 o
  10  12  16     3688.59     3505.83    185.67 o
  12  12  16      721.81      798.74    144.96 o
 -11  13  16     2075.09     2449.30    159.38 o
  -9  13  16     6220.12     6379.49    235.41 o
  -7  13  16        8.03      -38.15     53.95 o
  -5  13  16     3251.40     3224.28    165.00 o
  -3  13  16      743.60      734.91     96.37 o
  -1  13  16     6876.35     6925.65    209.85 o
   1  13  16     3382.75     3367.96    163.39 o
   3  13  16      405.23      507.26     73.58 o
   5  13  16      319.33      370.52     90.18 o
   7  13  16     9722.81     9752.59    301.64 o
   9  13  16      191.66      264.54     89.85 o
  11  13  16       77.46      -30.40    159.54 o
 -10  14  16    10615.31    10820.30    382.54 o
  -8  14  16      265.88      232.85    100.58 o
  -6  14  16     1602.77     1600.99    253.22 o
  -4  14  16    14837.53    15544.18    642.51 o
  -2  14  16      754.32      662.50    122.34 o
   0  14  16      219.09      298.06     70.38 o
   2  14  16    19250.03    18880.72    519.12 o
   4  14  16     1821.99     1816.93    115.21 o
   6  14  16      198.68      224.45     68.15 o
   8  14  16     5165.18     5308.38    237.96 o
  10  14  16       23.24       44.53    124.86 o
  -9  15  16       68.12      -17.42    105.37 o
  -7  15  16     6431.06     6331.71    297.66 o
  -5  15  16      234.97      174.74    152.61 o
  -3  15  16      109.14      117.56    110.99 o
  -1  15  16     5221.59     5529.81    205.98 o
   1  15  16     7733.25     7416.02    243.73 o
   3  15  16     3951.53     4385.15    220.56 o
   5  15  16     9505.00     9281.63    485.96 o
   7  15  16     2618.43     2542.15    163.86 o
   9  15  16     6302.87     6254.39    801.59 o
  -8  16  16      281.86      345.66    159.55 o
  -6  16  16    16733.48    16528.34    597.52 o
  -4  16  16     2336.58     2309.33    177.12 o
  -2  16  16     6271.45     6229.30    357.43 o
   0  16  16    16750.37    16758.95    451.28 o
   2  16  16     2924.40     2901.81    171.98 o
   4  16  16     3702.41     3726.50    471.84 o
   6  16  16     2668.79     2489.94    187.00 o
   8  16  16     1486.79     1202.87    329.53 o
  -7  17  16       85.80      130.51    104.69 o
  -5  17  16     3983.27     4149.11    247.95 o
  -3  17  16       46.90      -79.56     79.56 o
  -1  17  16      171.40       62.99     75.04 o
   1  17  16    11480.62    11069.29    446.35 o
   3  17  16      368.13      124.86    103.34 o
   5  17  16       59.65       35.00    169.95 o
  -4  18  16    15375.81    15364.71    774.39 o
  -2  18  16     3446.26     3467.38    228.97 o
   0  18  16     1465.97     1820.46    191.11 o
   2  18  16     8582.51     8917.31    694.15 o
   4  18  16     1534.96     1359.65    186.41 o
 -17   1  17       23.37      -25.64    112.49 o
 -15   1  17     5918.07     5801.97    360.89 o
 -13   1  17      105.78      423.14    159.54 o
  -9   1  17     5253.37     5717.88    159.45 o
  -7   1  17     7538.22     7848.85    243.02 o
  -5   1  17     6793.58     6894.18    190.94 o
  -3   1  17    56312.10    55826.63   1318.87 o
  -1   1  17     3849.54     4412.10     83.00 o
   1   1  17     1933.28     1788.68     58.98 o
   3   1  17     1823.80     1760.33     48.33 o
   5   1  17      360.17      407.27     29.43 o
   7   1  17     2142.46     2310.57     73.59 o
   9   1  17     8305.56     7907.31    274.24 o
  11   1  17     2696.17     2956.68    152.71 o
  13   1  17     6525.41     6581.06    360.09 o
  15   1  17     1053.27      917.74    378.08 o
 -16   2  17     1017.24      925.86    143.28 o
 -14   2  17     6092.59     5818.15    318.88 o
 -12   2  17     1841.09     1796.91    208.14 o
 -10   2  17     2869.73     2969.42    253.27 o
  -8   2  17     3197.47     3254.85    110.32 o
  -6   2  17    11490.33    11321.09    875.35 o
  -4   2  17    10805.30    10691.81    399.49 o
  -2   2  17     3959.65     3821.68     80.87 o
   0   2  17    13548.58    14014.80    201.53 o
   2   2  17    41567.32    42993.41   1095.80 o
   4   2  17     3952.86     4025.62    121.46 o
   6   2  17     3580.90     3641.94     93.24 o
   8   2  17    23774.57    23910.59    514.65 o
  10   2  17    13561.55    14284.71    597.35 o
  12   2  17      597.31      453.76    125.01 o
  14   2  17     3084.31     3160.12    265.74 o
 -17   3  17    14504.36    14837.96    680.57 o
 -15   3  17     3943.05     3843.52    281.84 o
 -13   3  17     1340.47     1385.91    374.63 o
 -11   3  17    25863.87    26605.99    585.20 o
  -9   3  17    13044.67    13163.89    306.74 o
  -7   3  17    21762.74    22132.09   1293.68 o
  -5   3  17    48293.65    48474.01   1640.83 o
  -3   3  17     8655.72     9083.22    181.78 o
  -1   3  17    64337.05    64995.81    831.58 o
   1   3  17    29308.51    30108.08   1274.98 o
   3   3  17     7486.00     7551.61    159.71 o
   5   3  17    46146.64    45610.31    831.22 o
   7   3  17      201.56      296.31     76.31 o
   9   3  17     1390.57     1424.40     80.83 o
  11   3  17    22168.47    22979.13    565.63 o
  13   3  17      755.93      639.51    180.37 o
  15   3  17     3401.51     3553.48    303.10 o
 -16   4  17       10.09      -73.85    117.41 o
 -14   4  17      508.61      825.50    187.30 o
 -12   4  17     4630.89     4746.36    195.08 o
 -10   4  17     4206.31     4349.77    291.47 o
  -8   4  17      173.73      303.46     35.69 o
  -6   4  17     2865.19     2813.16     86.24 o
  -4   4  17    73530.02    73969.66   1141.37 o
  -2   4  17     2265.38     2147.69    107.55 o
   0   4  17     9757.20     9662.25    170.19 o
   2   4  17    54443.50    55421.59   1237.17 o
   4   4  17    35866.29    36356.40   1362.43 o
   6   4  17    10057.65    10064.87    225.90 o
   8   4  17    40235.76    40992.64    770.33 o
  10   4  17    10143.17    10071.90    260.08 o
  12   4  17       74.88      152.61    107.52 o
  14   4  17    20147.82    20877.53   1031.81 o
 -15   5  17    20456.61    21906.66    762.22 o
 -13   5  17     1043.87     1066.06    132.16 o
 -11   5  17     5038.14     5270.56    177.57 o
  -9   5  17    75751.98    76871.47   2765.51 o
  -7   5  17        7.60       79.08     79.77 o
  -5   5  17     6356.88     6761.62    128.23 o
  -3   5  17   100772.47   100786.38   1276.32 o
  -1   5  17      714.78      763.11     36.55 o
   1   5  17      144.36      214.74     62.43 o
   3   5  17    64166.40    66074.26   1724.19 o
   5   5  17     2961.95     2977.68     98.13 o
   7   5  17     3936.82     3951.06    127.58 o
   9   5  17     5816.74     5820.54    202.71 o
  11   5  17      104.86      180.21    228.91 o
  13   5  17     4846.71     5076.65    251.13 o
  15   5  17      169.38      173.71    117.41 o
 -16   6  17      650.62      567.85    154.46 o
 -14   6  17      194.58      197.00     85.73 o
 -12   6  17      186.10      283.50     69.37 o
 -10   6  17     1121.42     1245.14     94.22 o
  -8   6  17     3372.16     3483.14    116.58 o
  -6   6  17     7359.44     7593.33    308.95 o
  -4   6  17     7559.83     7815.57    160.83 o
  -2   6  17    25235.20    25058.31    382.40 o
   0   6  17     4564.58     4413.90    104.11 o
   2   6  17    30434.90    30575.75    922.72 o
   4   6  17    25121.29    25627.87    894.07 o
   6   6  17     2036.12     1904.12    100.60 o
   8   6  17    17839.06    17442.95    524.67 o
  10   6  17    26896.27    26742.31    575.26 o
  12   6  17     2578.76     2652.62    201.44 o
  14   6  17     6038.27     5575.25    340.06 o
 -15   7  17     2015.38     2374.39    205.35 o
 -13   7  17     4401.04     4614.44    181.61 o
 -11   7  17    19539.58    20274.54    433.88 o
  -9   7  17     3368.54     3414.55    123.33 o
  -7   7  17       17.23        8.00     29.41 o
  -5   7  17    42580.42    42597.75    658.87 o
  -3   7  17    11791.50    11868.70    263.98 o
  -1   7  17      218.77      324.42     24.82 o
   1   7  17    35423.56    35925.63    668.37 o
   3   7  17     1705.25     1796.23    152.64 o
   5   7  17       86.99      119.53     31.60 o
   7   7  17    36510.14    35993.04   1103.62 o
   9   7  17      734.78      867.79     80.81 o
  11   7  17      546.34      617.98    124.87 o
  13   7  17     1745.33     1880.02    156.44 o
 -14   8  17     1128.10     1130.94    115.00 o
 -12   8  17    10269.41    10208.41    281.59 o
 -10   8  17      122.45      149.83     57.72 o
  -8   8  17     4447.11     4448.01    180.44 o
  -6   8  17    14883.95    15553.17    308.16 o
  -4   8  17      647.95      734.25     58.97 o
  -2   8  17    13483.39    13179.76    319.61 o
   0   8  17     9191.90     9102.12    298.61 o
   2   8  17     4296.78     4450.03    152.75 o
   4   8  17    11279.19    10914.21    482.71 o
   6   8  17     1370.01     1357.82     65.01 o
   8   8  17     4092.91     3871.72    142.30 o
  10   8  17     4671.50     4529.14    198.98 o
  12   8  17        5.59      -21.80     83.24 o
  14   8  17     2694.57     2630.31    596.68 o
 -15   9  17     5535.55     5624.22    416.38 o
 -13   9  17     4739.62     5243.97    202.74 o
 -11   9  17      278.18      340.75     66.59 o
  -9   9  17    12080.53    12669.64    293.68 o
  -7   9  17    10662.86    10591.44    248.47 o
  -5   9  17     7045.68     7021.01    333.21 o
  -3   9  17     2144.93     2312.01    173.46 o
  -1   9  17    37430.32    35424.94    654.86 o
   1   9  17     9118.06     9075.66    249.98 o
   3   9  17    13549.19    13042.57    430.71 o
   5   9  17    61829.61    61212.91    999.95 o
   7   9  17     6668.44     6837.33    343.59 o
   9   9  17      701.41      800.83     74.97 o
  11   9  17    21493.22    22567.26    800.57 o
  13   9  17     7644.10     6711.89    520.57 o
 -14  10  17    17771.75    17650.17    528.06 o
 -12  10  17    14738.06    15703.04    436.78 o
 -10  10  17     4336.71     4491.55    308.80 o
  -8  10  17    35529.02    35865.34    682.11 o
  -6  10  17    47197.30    47038.70    813.13 o
  -4  10  17     2865.73     3172.76    222.04 o
  -2  10  17    27385.69    26011.20    601.12 o
   0  10  17    23202.86    22733.56    535.48 o
   2  10  17     3989.29     3912.80    129.97 o
   4  10  17    22839.44    22011.22    458.90 o
   6  10  17     1670.21     1755.98    239.35 o
   8  10  17      887.39      937.27     74.97 o
  10  10  17      388.85      374.59    131.80 o
  12  10  17       13.95      -44.77    131.80 o
 -13  11  17     3498.76     3672.80    357.34 o
 -11  11  17     6096.94     6094.89    277.61 o
  -9  11  17     3275.88     3147.35    176.94 o
  -7  11  17        0.87        4.51     48.32 o
  -5  11  17     7813.43     7658.68    218.40 o
  -3  11  17     3845.39     3811.13    340.03 o
  -1  11  17    12496.75    12321.73    416.74 o
   1  11  17    56779.10    54535.11    913.06 o
   3  11  17    13274.24    12918.31    278.56 o
   5  11  17    12535.22    12734.19    333.36 o
   7  11  17    40483.66    39404.09   1378.55 o
   9  11  17     3527.73     3735.31    186.06 o
  11  11  17    16493.65    16906.15    615.23 o
 -12  12  17    35431.55    35724.54   1137.42 o
 -10  12  17      304.08      463.07    104.69 o
  -8  12  17    13738.06    14376.02    370.82 o
  -6  12  17    46083.38    46682.54    937.77 o
  -4  12  17     4083.67     4434.90    405.96 o
  -2  12  17    20669.72    19167.65    499.78 o
   0  12  17    41942.54    39866.09    793.96 o
   2  12  17      695.36      608.21     83.25 o
   4  12  17      355.64      391.28    107.52 o
   6  12  17    21244.37    20969.88    452.43 o
   8  12  17     1138.95     1320.81    260.15 o
  10  12  17      740.95      940.53    270.55 o
 -11  13  17      373.79      270.65     93.65 o
  -9  13  17      901.71     1154.02    112.50 o
  -7  13  17     5704.50     6186.76    263.79 o
  -5  13  17     1835.90     1722.71    204.67 o
  -3  13  17      472.87      380.39     81.67 o
  -1  13  17    29082.81    28394.28    639.03 o
   1  13  17     7536.35     7604.88    224.90 o
   3  13  17       24.51      -40.51     60.00 o
   5  13  17    54558.41    52889.12   2258.50 o
   7  13  17    10866.52    10429.66    617.94 o
   9  13  17      145.44      248.29    100.58 o
  11  13  17    23342.10    23260.96    824.60 o
 -10  14  17     5224.06     5466.18    288.71 o
  -8  14  17    15244.85    16605.39    592.02 o
  -6  14  17    14214.78    14094.59    444.55 o
  -4  14  17       22.48      -22.89    114.46 o
  -2  14  17    10348.67    10069.65    297.37 o
   0  14  17     9142.80     9194.50    538.04 o
   2  14  17     2152.54     2439.51    160.42 o
   4  14  17    17116.39    16270.79    427.38 o
   6  14  17      216.92      277.47     79.93 o
   8  14  17      176.35      248.63    138.74 o
  10  14  17     1113.00      887.81    312.18 o
  -9  15  17     1349.61     1520.20    167.98 o
  -7  15  17     1570.77     1643.32    163.88 o
  -5  15  17    17835.61    18529.96    595.44 o
  -3  15  17       20.97      -40.63    138.73 o
  -1  15  17       72.28      123.87    107.52 o
   1  15  17    15498.31    15160.46    600.84 o
   3  15  17      240.69      337.59    235.85 o
   5  15  17     3143.69     2960.07    284.48 o
   7  15  17    12060.92    11940.68    399.95 o
   9  15  17     1200.26     1100.12    142.00 o
  -8  16  17     2214.42     2332.03    209.16 o
  -6  16  17     2891.43     3106.27    198.94 o
  -4  16  17     1724.20     1784.30    242.82 o
  -2  16  17     6281.69     6129.23    277.62 o
   0  16  17     2871.92     2796.27    146.19 o
   2  16  17    10642.63    10790.68    410.77 o
   4  16  17     2083.67     2058.94    175.44 o
   6  16  17     1400.17     1278.43    156.38 o
  -7  17  17       49.65      164.60    128.33 o
  -5  17  17      326.25      399.47    135.27 o
  -3  17  17    21974.01    21620.21    662.86 o
  -1  17  17      319.26      370.20    114.21 o
   1  17  17      207.42      382.86    138.74 o
   3  17  17     7567.17     7971.91    363.42 o
   5  17  17      111.57       83.54    109.96 o
  -4  18  17      557.63      616.28    124.46 o
  -2  18  17     8659.20     8139.79   1082.87 o
   0  18  17     2799.26     2851.94    225.49 o
   2  18  17     6350.84     6452.39    499.69 o
 -16   0  18     1604.72     1907.83    222.00 o
 -14   0  18      298.87      208.11    159.55 o
 -12   0  18     2983.17     3025.25    277.55 o
  -8   0  18    16114.31    16290.19    500.38 o
  -6   0  18   103027.86   109239.13   2657.00 o
  -4   0  18     4272.82     4122.89    104.11 o
  -2   0  18      669.67      652.11     34.69 o
   0   0  18   160040.41   169739.59   3210.94 o
   2   0  18   121335.88   126337.33   2427.94 o
   4   0  18     4872.73     4990.70    145.76 o
   6   0  18   114260.84   116542.11   2249.98 o
   8   0  18    28395.50    29063.10    667.96 o
  10   0  18     4431.42     4947.98    353.92 o
  12   0  18    55322.89    50859.50   2188.85 o
  14   0  18    13408.85    13916.53    937.49 o
 -17   1  18    15720.51    15384.60    757.04 o
 -15   1  18     1524.27     1526.26    187.31 o
 -13   1  18    12116.90    12638.68    687.49 o
 -11   1  18    58426.93    62437.65   2707.10 o
  -9   1  18     7670.76     8078.78    249.93 o
  -7   1  18    28376.64    29094.28    582.97 o
  -5   1  18    77151.68    78540.22   2772.12 o
  -3   1  18    10520.92    10466.22    170.05 o
  -1   1  18    19025.35    19197.96    350.67 o
   1   1  18    68746.41    70793.32   1192.57 o
   3   1  18     6661.82     6577.39    322.85 o
   5   1  18     2813.84     3012.54     75.94 o
   7   1  18     3998.16     3980.60    111.53 o
   9   1  18     1809.24     2051.02     96.65 o
  11   1  18      406.40      362.68     93.31 o
  13   1  18     1382.15     1351.15    242.81 o
  15   1  18      351.46      431.52    152.61 o
 -16   2  18      457.76      714.50    270.54 o
 -14   2  18       53.92      152.61     97.11 o
 -12   2  18      311.06      471.71    173.42 o
 -10   2  18     9852.41    10196.70    538.14 o
  -8   2  18     7839.29     8285.63    225.65 o
  -6   2  18      241.40      288.85     38.33 o
  -4   2  18    84025.12    85639.91   1197.79 o
  -2   2  18     6285.65     6609.34    125.12 o
   0   2  18    33674.75    34177.83    498.46 o
   2   2  18    71985.80    75089.25   2280.94 o
   4   2  18     3453.30     3688.27     96.68 o
   6   2  18    26005.07    25066.67    431.33 o
   8   2  18    96047.26    95960.63   1687.07 o
  10   2  18     8322.52     8318.67    430.42 o
  12   2  18     5518.40     5666.22    303.78 o
  14   2  18    22922.77    21596.03    916.26 o
 -15   3  18     4814.24     5458.75    365.54 o
 -13   3  18     9250.86     9257.37    360.00 o
 -11   3  18    26347.28    26851.61    949.31 o
  -9   3  18     2301.58     2417.21    105.40 o
  -7   3  18     7666.84     7860.59    170.12 o
  -5   3  18    76396.17    77838.73   1206.74 o
  -3   3  18      145.04      324.22     33.30 o
  -1   3  18    27525.77    28228.56    661.62 o
   1   3  18    13997.50    14699.78    238.33 o
   3   3  18       48.25       94.80     27.75 o
   5   3  18    18340.21    18016.94    318.98 o
   7   3  18     1666.09     1701.21     86.72 o
   9   3  18     8403.75     8643.90    223.32 o
  11   3  18      792.92      849.84     90.13 o
  13   3  18      204.67      190.84    111.48 o
  15   3  18     2152.22     2409.84    245.96 o
 -16   4  18       31.67      -30.06    135.27 o
 -14   4  18    16189.31    16968.46    892.60 o
 -12   4  18      488.46      578.48    173.42 o
 -10   4  18      469.57      604.61     66.86 o
  -8   4  18    29218.89    30718.44    546.57 o
  -6   4  18    12204.55    12668.11    517.56 o
  -4   4  18     1457.42     1704.91    100.60 o
  -2   4  18    54169.14    54980.84   1890.53 o
   0   4  18    17278.93    17324.62    257.13 o
   2   4  18     6132.33     6088.50    126.72 o
   4   4  18     9378.63     9650.05    211.16 o
   6   4  18    25852.22    26125.41    491.87 o
   8   4  18      962.45     1080.95     71.00 o
  10   4  18     5629.89     5854.26    181.58 o
  12   4  18    14049.89    13632.08    425.21 o
  14   4  18      515.72      523.43    134.83 o
 -15   5  18        6.59       44.70    108.33 o
 -13   5  18      300.42      407.89    103.89 o
 -11   5  18      305.08      341.06     84.67 o
  -9   5  18       49.97      175.22     62.88 o
  -7   5  18    22926.25    23014.45    378.25 o
  -5   5  18      156.52      239.50     29.41 o
  -3   5  18     6933.39     7006.96    148.24 o
  -1   5  18    39422.01    39924.95   1387.75 o
   1   5  18     1534.62     1763.26    117.95 o
   3   5  18    38217.94    38253.29    923.54 o
   5   5  18    41568.06    42594.31   1021.15 o
   7   5  18       59.17       52.03     45.09 o
   9   5  18     8260.98     8493.26    225.17 o
  11   5  18    19450.48    19075.18    579.32 o
  13   5  18      773.64      806.32    106.09 o
 -16   6  18     8409.99     9186.11    857.25 o
 -14   6  18     7127.79     7496.19    336.09 o
 -12   6  18    12561.30    12602.36    406.26 o
 -10   6  18    29506.86    30040.26    589.98 o
  -8   6  18    30535.31    31121.89    565.69 o
  -6   6  18    27797.78    28598.42    563.02 o
  -4   6  18    30952.24    30468.60    459.78 o
  -2   6  18    25289.16    25751.25    489.64 o
   0   6  18    31010.20    30576.24    580.10 o
   2   6  18    39692.59    40434.70   1153.71 o
   4   6  18     2265.80     2292.22     85.75 o
   6   6  18    13411.62    13579.54    725.94 o
   8   6  18     1726.71     1737.82     95.57 o
  10   6  18      452.44      460.93     69.99 o
  12   6  18      502.64      643.25     97.18 o
 -15   7  18       74.84      -57.48    121.28 o
 -13   7  18      473.57      444.47     97.12 o
 -11   7  18     2433.13     2409.62    116.52 o
  -9   7  18    12305.19    12554.02    293.47 o
  -7   7  18     1956.33     2040.07     79.95 o
  -5   7  18     1787.04     1875.18    128.35 o
  -3   7  18    44863.67    45258.10    843.89 o
  -1   7  18    17660.77    17395.85    308.65 o
   1   7  18     2917.62     2736.16    180.42 o
   3   7  18    55462.96    58558.95   2621.57 o
   5   7  18    30389.92    30330.67    522.18 o
   7   7  18        0.20       97.11     49.05 o
   9   7  18    42629.32    43459.91   1014.54 o
  11   7  18    13999.58    14227.77    443.76 o
  13   7  18      603.88      480.99     97.52 o
 -14   8  18    31905.52    32853.84    849.61 o
 -12   8  18      830.09      809.16     87.89 o
 -10   8  18      772.02      924.02    117.93 o
  -8   8  18    56765.49    57725.53   1049.92 o
  -6   8  18    16517.34    17265.52    337.04 o
  -4   8  18     2262.47     2419.74     84.69 o
  -2   8  18    68125.17    63336.75   1297.69 o
   0   8  18     5770.84     5557.62    121.66 o
   2   8  18    14202.06    14390.09    416.82 o
   4   8  18    34143.35    33595.42    902.60 o
   6   8  18      184.37      203.94     44.15 o
   8   8  18     2984.79     2857.64    125.04 o
  10   8  18      251.61      149.14     58.86 o
  12   8  18       69.60      -10.95     89.76 o
 -15   9  18     1045.33     1061.40    221.99 o
 -13   9  18      146.56      170.73     73.11 o
 -11   9  18     3279.37     3367.02    140.02 o
  -9   9  18      695.13      803.61     71.64 o
  -7   9  18     1451.00     1715.61    121.41 o
  -5   9  18     3976.59     3843.54    116.59 o
  -3   9  18     9871.88     9108.99    229.53 o
  -1   9  18    15364.07    14684.32    320.80 o
   1   9  18     6418.94     6418.80    343.61 o
   3   9  18    16390.87    15989.32    346.84 o
   5   9  18    16514.29    16648.48    337.05 o
   7   9  18     1230.12     1375.89    114.47 o
   9   9  18    20822.32    20264.51    491.34 o
  11   9  18    12123.82    11679.43    736.04 o
  13   9  18        1.48       27.75    131.80 o
 -14  10  18       17.65      -84.67     84.67 o
 -12  10  18     8708.26     9276.04    303.55 o
 -10  10  18     9178.86     9794.04    271.63 o
  -8  10  18     4551.72     4882.23    173.49 o
  -6  10  18     9048.02     8840.29    210.15 o
  -4  10  18     6628.38     6376.42    267.25 o
  -2  10  18       64.77      101.28     57.72 o
   0  10  18    27012.88    26442.00    820.90 o
   2  10  18     8556.93     8518.33    218.10 o
   4  10  18     1004.00      989.88     79.78 o
   6  10  18     7336.24     7214.75    208.56 o
   8  10  18       39.44        1.73     56.45 o
  10  10  18      543.97      505.42    103.89 o
  12  10  18      383.97      343.03    128.26 o
 -13  11  18     2900.28     2729.80    162.90 o
 -11  11  18      719.59      740.05     85.74 o
  -9  11  18        2.27      -20.04     59.79 o
  -7  11  18        9.37        3.47     49.05 o
  -5  11  18      149.27       64.03     65.90 o
  -3  11  18      541.01      570.06     69.37 o
  -1  11  18        8.10       -9.91     83.24 o
   1  11  18     5245.18     5085.52    164.89 o
   3  11  18     9381.31     9148.33    220.12 o
   5  11  18        9.99       58.96     44.14 o
   7  11  18      413.90      578.04     73.09 o
   9  11  18      387.50      425.87     95.20 o
  11  11  18      297.02      338.60    232.38 o
 -12  12  18     1790.18     1926.96    260.16 o
 -10  12  18      731.90      631.55    208.11 o
  -8  12  18       95.10       13.87    201.17 o
  -6  12  18     1651.02     1690.43    130.91 o
  -4  12  18      669.30      756.14     89.76 o
  -2  12  18     1493.84     1345.12     92.36 o
   0  12  18     8776.74     8504.03    226.85 o
   2  12  18     1187.41     1315.75    187.31 o
   4  12  18     2665.71     2416.81    267.13 o
   6  12  18     4285.71     4120.06    171.26 o
   8  12  18      885.47      960.32    103.01 o
  10  12  18      376.21      520.48    180.36 o
 -11  13  18        6.67     -149.14    149.14 o
  -9  13  18     3770.43     3773.33    220.56 o
  -7  13  18      448.30      361.83     84.67 o
  -5  13  18     2850.02     2581.58    156.46 o
  -3  13  18     7889.65     7533.09    236.50 o
  -1  13  18      131.06      178.65     69.37 o
   1  13  18     1474.28     1492.80     97.19 o
   3  13  18    16143.53    16793.30    477.73 o
   5  13  18       62.43       44.96    107.52 o
   7  13  18        2.34       63.95    190.76 o
   9  13  18     1764.23     1744.13    136.31 o
 -10  14  18     1089.17     1104.81    374.61 o
  -8  14  18    19833.06    20601.03   1427.86 o
  -6  14  18      103.25      243.06    124.86 o
  -4  14  18      184.58      120.24     80.66 o
  -2  14  18    12065.56    12083.29    339.41 o
   0  14  18      984.34      997.39    163.03 o
   2  14  18     1113.23     1081.16     85.98 o
   4  14  18     9199.88     8794.51    279.81 o
   6  14  18     1428.44     1452.07    156.09 o
   8  14  18     2954.50     3114.82    235.90 o
  -9  15  18     3724.54     3383.85    228.00 o
  -7  15  18      352.36      339.91    107.91 o
  -5  15  18     2807.08     2838.78    189.91 o
  -3  15  18     9101.46     8795.92    281.32 o
  -1  15  18    11164.25    10575.34    322.80 o
   1  15  18     6816.61     6863.97    236.45 o
   3  15  18     5933.23     5650.55    357.42 o
   5  15  18    14119.76    14065.20    555.59 o
   7  15  18      218.90      303.56    107.79 o
  -8  16  18     3941.87     4269.13    284.49 o
  -6  16  18    11913.26    12417.20    494.51 o
  -4  16  18     9615.47     9588.18    355.24 o
  -2  16  18     4748.18     5010.21    254.11 o
   0  16  18    11467.85    11744.05    742.94 o
   2  16  18      307.94      428.62    139.22 o
   4  16  18      597.90      346.31    183.83 o
   6  16  18     6148.47     6194.81    314.54 o
  -7  17  18      206.51       75.56    128.33 o
  -5  17  18        7.50       -4.36    105.37 o
  -3  17  18     9040.49     9564.05    465.10 o
  -1  17  18     1811.67     1880.91    242.82 o
   1  17  18       76.56     -116.79    152.61 o
   3  17  18    16409.54    16572.64    612.47 o
   5  17  18     3789.48     3998.47    291.43 o
  -4  18  18      226.37       51.58    149.14 o
  -2  18  18     9862.11     9346.09    369.54 o
   0  18  18        4.76      155.86    120.10 o
   2  18  18      494.44      585.68    147.57 o
 -15   1  19      268.25      177.94    109.97 o
 -13   1  19    12025.54    12006.08    809.00 o
 -11   1  19     1451.90     1491.43    183.85 o
  -9   1  19     9470.51     9723.42    345.50 o
  -7   1  19    41656.82    42045.57    792.78 o
  -5   1  19     1303.96     1355.18     51.34 o
  -3   1  19     5309.47     5593.47    107.99 o
  -1   1  19    18432.86    18955.93    317.88 o
   1   1  19     1849.45     1967.95     62.06 o
   3   1  19    17912.68    18740.41    272.06 o
   5   1  19     9098.08     8972.08    201.39 o
   7   1  19     7575.67     7427.01    170.11 o
   9   1  19    14474.59    14300.63    384.22 o
  11   1  19     3281.04     3196.87    210.81 o
  13   1  19      145.61       36.58     93.65 o
  15   1  19     1429.11     1157.47    195.05 o
 -16   2  19      756.61      825.17    166.56 o
 -14   2  19     2704.17     2921.02    256.72 o
 -12   2  19      185.09      277.47    138.74 o
 -10   2  19     6875.09     7142.86    416.49 o
  -8   2  19     3358.61     3244.00    112.86 o
  -6   2  19     5754.07     6090.17    146.27 o
  -4   2  19     3456.53     3437.12    135.33 o
  -2   2  19    25889.42    25170.23    414.24 o
   0   2  19     9783.24    10007.36    153.56 o
   2   2  19      307.47      443.54     58.96 o
   4   2  19    12865.50    13301.86    277.07 o
   6   2  19    25160.74    26153.07    449.29 o
   8   2  19      761.85      823.45     68.15 o
  10   2  19     2372.23     2490.96    131.67 o
  12   2  19     9231.78     8983.85    408.82 o
  14   2  19     1340.59     1583.39    336.47 o
 -15   3  19     7058.09     7170.84    728.78 o
 -13   3  19    10010.51    10236.60    968.53 o
 -11   3  19    22354.39    22836.35   1070.56 o
  -9   3  19    19945.35    19312.99    383.76 o
  -7   3  19     6207.36     6119.01    145.06 o
  -5   3  19    63797.86    65058.02   1045.70 o
  -3   3  19      971.20     1102.89     49.95 o
  -1   3  19    12445.53    12392.30    264.05 o
   1   3  19    29507.38    31081.61    472.42 o
   3   3  19       45.87       90.81     18.61 o
   5   3  19     3071.12     3278.21    187.36 o
   7   3  19    28301.66    28386.81    546.12 o
   9   3  19       49.15       59.57     69.37 o
  11   3  19     4209.26     4605.85    395.54 o
  13   3  19     2048.10     2000.89    193.73 o
  15   3  19      529.46      631.26    263.60 o
 -16   4  19     5187.44     5223.05    310.58 o
 -14   4  19     1526.88     1684.00    154.92 o
 -12   4  19       16.32      -90.18     90.18 o
 -10   4  19     1706.73     1790.83    137.36 o
  -8   4  19    31126.26    31652.86    692.55 o
  -6   4  19      589.13      704.65     46.41 o
  -4   4  19     6278.60     6071.45    122.72 o
  -2   4  19    59853.86    60707.06    947.46 o
   0   4  19    49085.61    48996.59    911.20 o
   2   4  19     1880.33     1964.74     72.85 o
   4   4  19    53980.18    55526.71    894.13 o
   6   4  19    36556.81    36513.25    684.35 o
   8   4  19     5189.36     5421.87    201.27 o
  10   4  19    20223.72    19757.48    858.30 o
  12   4  19    18000.99    18109.61   1431.18 o
  14   4  19      592.81      572.00    136.66 o
 -15   5  19      681.86      735.25    211.58 o
 -13   5  19    34666.92    36679.73   1000.41 o
 -11   5  19     1246.69     1283.59    123.30 o
  -9   5  19        1.35      159.31     66.03 o
  -7   5  19    77386.55    79200.45   2354.31 o
  -5   5  19     3132.59     3198.64     94.87 o
  -3   5  19     5249.86     5486.26    117.49 o
  -1   5  19    59579.70    60341.79    807.17 o
   1   5  19        4.31        7.80     17.84 o
   3   5  19     6865.73     6740.80    315.88 o
   5   5  19    23507.29    24014.67    751.16 o
   7   5  19       92.43       96.71     41.48 o
   9   5  19     5618.38     5638.49    179.08 o
  11   5  19      185.87      253.79     69.99 o
  13   5  19     1365.54     1408.30    256.69 o
 -14   6  19      394.30      615.76    142.76 o
 -12   6  19     1486.51     1510.04    107.59 o
 -10   6  19      591.22      684.77    124.87 o
  -8   6  19     3653.98     3545.99    114.61 o
  -6   6  19    21578.76    21659.92    879.62 o
  -4   6  19        3.86       44.39     23.09 o
  -2   6  19    25761.68    26271.72    431.26 o
   0   6  19    19864.30    19472.38    373.91 o
   2   6  19      332.29      408.46     39.78 o
   4   6  19    25181.83    25474.05   1575.67 o
   6   6  19    40000.04    40269.81    878.73 o
   8   6  19        1.15        3.08     43.33 o
  10   6  19     4358.66     4518.08    166.83 o
  12   6  19    15917.00    16390.43    548.45 o
  14   6  19      156.65       13.87    131.80 o
 -15   7  19    11211.14    11255.38    495.28 o
 -13   7  19     2240.43     2284.05    155.14 o
 -11   7  19    10357.84    10494.36    280.21 o
  -9   7  19    10489.24    10462.42    279.53 o
  -7   7  19    11599.18    11524.75    395.87 o
  -5   7  19     5934.91     6066.37    156.18 o
  -3   7  19    41494.46    41350.89    756.30 o
  -1   7  19      280.78      343.34     48.56 o
   1   7  19    19452.34    18709.89    447.47 o
   3   7  19    24170.88    24189.68    568.70 o
   5   7  19       14.37       -5.55     79.77 o
   7   7  19      215.35      303.05     61.17 o
   9   7  19     9173.97     9506.62    242.96 o
  11   7  19     2397.96     2302.35    142.79 o
  13   7  19        4.29      -18.12     73.10 o
 -14   8  19      323.27      434.41    106.09 o
 -12   8  19     2369.49     2507.67    131.37 o
 -10   8  19    15976.77    16144.30    372.88 o
  -8   8  19      134.69      249.05     97.11 o
  -6   8  19     7087.52     7252.88    208.26 o
  -4   8  19    30840.83    29821.53    612.51 o
  -2   8  19     1500.84     1527.91    225.48 o
   0   8  19     9245.99     8471.17    205.41 o
   2   8  19    12897.11    12776.13    274.05 o
   4   8  19     4902.06     4733.29    147.23 o
   6   8  19     5428.19     5380.79    211.68 o
   8   8  19     3068.60     2995.14    120.03 o
  10   8  19     5536.08     5190.87    191.20 o
  12   8  19     1692.95     1832.99    152.33 o
 -13   9  19     4526.67     4496.85    188.36 o
 -11   9  19     4444.13     4781.39    190.83 o
  -9   9  19     3789.10     4061.23    180.42 o
  -7   9  19     3864.11     4065.28    131.69 o
  -5   9  19    20305.49    20134.58    380.01 o
  -3   9  19     4063.06     4189.85    143.75 o
  -1   9  19    17375.96    16849.69    348.69 o
   1   9  19    61864.21    60970.26   1009.88 o
   3   9  19    11886.05    11746.93    243.21 o
   5   9  19     5029.16     4888.94    163.09 o
   7   9  19    18312.91    18717.34    426.71 o
   9   9  19    13081.76    13046.49    531.27 o
  11   9  19      949.04      954.10    118.65 o
  13   9  19    14581.22    15340.84    631.97 o
 -14  10  19     8819.78     8876.26    603.91 o
 -12  10  19     6597.63     6773.19    378.26 o
 -10  10  19    26037.58    26364.76    575.07 o
  -8  10  19     8464.45     9179.63    381.82 o
  -6  10  19     6578.65     6974.05    201.05 o
  -4  10  19    24520.14    23866.43    935.32 o
  -2  10  19    12515.25    12287.22    286.82 o
   0  10  19    21750.09    21471.25    464.56 o
   2  10  19     8454.98     8056.83    340.19 o
   4  10  19     1004.96     1201.76     83.25 o
   6  10  19     2193.49     2282.35    106.60 o
   8  10  19      524.38      530.38     73.58 o
  10  10  19      770.70      761.21    130.23 o
  12  10  19     1417.14     1102.35    447.47 o
 -13  11  19     1682.78     1797.45    260.16 o
 -11  11  19     1325.36     1300.02    108.34 o
  -9  11  19    12360.40    12962.38    341.03 o
  -7  11  19     1086.14     1075.58     94.81 o
  -5  11  19     6498.89     6635.33    224.64 o
  -3  11  19    59595.41    56058.41   1083.49 o
  -1  11  19     2729.41     2619.94    267.14 o
   1  11  19    12696.94    12390.18    319.49 o
   3  11  19    82888.27    81449.88   1364.05 o
   5  11  19      250.07      371.25     72.84 o
   7  11  19    15727.32    15669.70    355.48 o
   9  11  19    34923.72    34149.61   1074.32 o
  11  11  19       72.26     -114.53    249.72 o
 -12  12  19     2744.88     2742.09    260.18 o
 -10  12  19    24793.07    25494.90   1171.27 o
  -8  12  19    11950.39    11912.67    406.77 o
  -6  12  19     7966.78     8671.72    312.96 o
  -4  12  19    37617.35    37176.27   2408.63 o
  -2  12  19     1397.40     1523.09    103.41 o
   0  12  19       56.16      110.99     72.84 o
   2  12  19    21632.80    20779.45    474.28 o
   4  12  19      843.92      731.72     69.99 o
   6  12  19      292.82      328.10     58.25 o
   8  12  19      325.61       90.18    104.05 o
  10  12  19      606.75      526.01    116.58 o
 -11  13  19     2740.65     2709.89    572.40 o
  -9  13  19      601.77      744.80    138.24 o
  -7  13  19     4048.47     4144.60    216.94 o
  -5  13  19    18632.49    18249.47   1247.22 o
  -3  13  19    12706.88    12150.44    335.93 o
  -1  13  19    14095.02    13929.74    670.27 o
   1  13  19    28250.98    27969.45    706.67 o
   3  13  19    15937.08    15331.33    388.05 o
   5  13  19     5062.08     4965.40    186.47 o
   7  13  19    30116.95    29149.74    806.28 o
   9  13  19    12599.85    12459.54    494.46 o
 -10  14  19    14131.47    14557.26    607.27 o
  -8  14  19     2222.98     2203.20    188.21 o
  -6  14  19     8903.84     8971.29    344.14 o
  -4  14  19     6784.82     6627.67    655.91 o
  -2  14  19     8564.25     8004.23    409.58 o
   0  14  19    17645.35    17156.81    764.24 o
   2  14  19      235.97      298.91     65.00 o
   4  14  19      565.99      562.42    104.06 o
   6  14  19     2123.02     2068.33    173.18 o
   8  14  19       60.30      -91.12    121.39 o
  -9  15  19     7379.30     7615.10    371.33 o
  -7  15  19       50.23       82.81    114.99 o
  -5  15  19      662.63      730.02    128.13 o
  -3  15  19    16223.03    15741.21    429.80 o
  -1  15  19       29.45       30.56    100.58 o
   1  15  19     1114.02     1052.88    326.05 o
   3  15  19    18158.61    18040.68    715.58 o
   5  15  19       22.90       -5.83     92.42 o
   7  15  19      723.24      877.77    398.88 o
  -8  16  19       69.65      -98.10    116.54 o
  -6  16  19     2792.56     2806.47    203.78 o
  -4  16  19     4721.85     4629.67    225.53 o
  -2  16  19     4774.13     4534.43    206.88 o
   0  16  19     3646.55     3540.59    185.67 o
   2  16  19     3311.07     3237.47    206.63 o
   4  16  19     7622.08     7486.29    527.52 o
   6  16  19     6584.40     6828.49    336.61 o
  -5  17  19       77.90      108.96    163.01 o
  -3  17  19      303.07      263.60    138.74 o
  -1  17  19     5490.38     5062.82    239.58 o
   1  17  19       34.94      124.01    135.27 o
   3  17  19      162.14      228.67    139.98 o
  -2  18  19     2095.59     1755.89    239.35 o
   0  18  19    10992.63    10823.77    472.64 o
 -16   0  20     1999.52     1803.82    249.76 o
 -14   0  20     1233.99     1158.55    228.93 o
 -12   0  20     7681.13     7941.22    485.91 o
 -10   0  20    40836.78    44292.80   1797.07 o
  -8   0  20      630.25      811.65     90.18 o
  -6   0  20    34204.29    34737.23    905.52 o
  -4   0  20    59445.76    62007.77   1076.57 o
  -2   0  20    34669.93    36026.49    752.73 o
   0   0  20    38883.99    40573.89    634.62 o
   2   0  20   121562.63   127071.73   2431.49 o
   4   0  20    30526.93    31778.16    682.35 o
   6   0  20    85565.68    84440.41   2073.02 o
   8   0  20    74082.66    74506.78   1873.15 o
  10   0  20    28148.56    28821.69   1210.18 o
  12   0  20    10571.81    10261.82    610.99 o
  14   0  20     8933.83     8274.52    680.29 o
 -15   1  20    19399.16    19541.87    707.62 o
 -13   1  20    17433.08    17804.88    764.22 o
 -11   1  20     8162.54     7839.37    333.69 o
  -9   1  20    42205.94    43282.70    873.26 o
  -7   1  20    35478.77    35619.51    684.39 o
  -5   1  20     3604.66     3526.24    128.39 o
  -3   1  20    38449.96    38869.41    801.84 o
  -1   1  20     9431.60     9591.24    243.10 o
   1   1  20     1121.57     1105.11     36.55 o
   3   1  20     1120.84     1370.07     69.38 o
   5   1  20      523.16      637.58     52.03 o
   7   1  20     1005.68     1321.15     90.19 o
   9   1  20     2784.42     2718.91    163.06 o
  11   1  20     3435.83     3317.42    242.86 o
  13   1  20       69.82      101.10    114.56 o
 -16   2  20      426.42      996.66    267.07 o
 -14   2  20     7995.02     8207.98    461.60 o
 -12   2  20     2675.04     2941.88    326.10 o
 -10   2  20     2036.69     2002.23    146.20 o
  -8   2  20    56506.09    57457.91   1832.19 o
  -6   2  20      103.04      241.37     31.60 o
  -4   2  20    11161.98    10937.29    208.49 o
  -2   2  20    94974.39    95142.60   1311.21 o
   0   2  20     5240.99     5147.65    152.72 o
   2   2  20     4608.69     4834.61    347.04 o
   4   2  20   129912.73   136037.56   2487.14 o
   6   2  20      313.25      366.70     45.09 o
   8   2  20     4213.87     4193.83    136.35 o
  10   2  20    48420.68    48511.25   1106.00 o
  12   2  20     1097.37     1204.14    143.28 o
  14   2  20     1715.16     2156.05    230.57 o
 -15   3  20     8540.02     8503.15    500.94 o
 -13   3  20     1992.75     1863.33    186.54 o
 -11   3  20      878.38      839.41    201.18 o
  -9   3  20    31683.32    31517.60    666.69 o
  -7   3  20      679.49      745.70    100.59 o
  -5   3  20    14636.99    14558.68    296.52 o
  -3   3  20    32314.14    32928.41    541.94 o
  -1   3  20     3987.14     4067.51     75.95 o
   1   3  20    15194.82    15568.08    309.30 o
   3   3  20    22742.97    23428.94    362.82 o
   5   3  20     8389.86     8449.41    249.96 o
   7   3  20     3353.67     3325.89    135.31 o
   9   3  20     1979.21     2009.20    152.64 o
  11   3  20     3829.20     3793.33    235.52 o
  13   3  20     4723.18     5000.75    315.78 o
 -16   4  20      192.70       -1.47    127.25 o
 -14   4  20       21.13       83.39    204.63 o
 -12   4  20    26038.03    26517.96    764.84 o
 -10   4  20     1887.64     2092.03    172.87 o
  -8   4  20      448.70      678.69     66.60 o
  -6   4  20    34091.36    33975.84    526.84 o
  -4   4  20     4485.33     4586.76    105.43 o
  -2   4  20     7291.88     6861.77    121.57 o
   0   4  20    39286.82    38978.80    651.87 o
   2   4  20    29394.37    29573.74   1166.16 o
   4   4  20     2105.65     2232.61     79.95 o
   6   4  20    11090.20    11061.15    250.02 o
   8   4  20    14363.95    14195.70    329.10 o
  10   4  20     1085.99     1041.06     87.89 o
  12   4  20      752.77      901.39    132.44 o
  14   4  20     8130.26     8006.43    453.51 o
 -15   5  20     1359.62     1609.49    166.50 o
 -13   5  20       72.87      269.21    117.92 o
 -11   5  20     6152.50     6752.92    263.21 o
  -9   5  20      589.11      585.16     97.12 o
  -7   5  20      736.53      732.27     66.09 o
  -5   5  20    14473.20    15055.32    524.61 o
  -3   5  20    13198.34    12882.60    312.66 o
  -1   5  20    21765.82    22039.82    368.65 o
   1   5  20    28504.62    29813.35    936.27 o
   3   5  20     5384.92     5687.62    440.76 o
   5   5  20     7997.82     8336.75    201.10 o
   7   5  20    36605.75    36992.17    743.42 o
   9   5  20      319.81      385.78     58.25 o
  11   5  20     7485.85     7767.00    260.30 o
  13   5  20     4492.59     4004.56    340.02 o
 -14   6  20     6189.82     6077.89    305.51 o
 -12   6  20     7473.24     7089.53    299.09 o
 -10   6  20    26046.23    26710.03    619.32 o
  -8   6  20     9828.20     9630.59    226.87 o
  -6   6  20     4889.70     4770.64    235.97 o
  -4   6  20    62950.18    62129.75   1579.15 o
  -2   6  20    20638.08    20774.24    365.78 o
   0   6  20     1376.05     1363.50     58.87 o
   2   6  20    15167.39    15230.42    448.21 o
   4   6  20    14337.60    14091.92   1472.92 o
   6   6  20     1838.11     1866.59    111.01 o
   8   6  20     1914.50     2160.23    110.30 o
  10   6  20     3233.46     3201.24    433.67 o
  12   6  20    11133.20    11956.09    770.69 o
  14   6  20      208.00      308.95    125.00 o
 -15   7  20      123.44       26.81    294.81 o
 -13   7  20     2580.00     2872.80    197.60 o
 -11   7  20      147.03       79.91     54.41 o
  -9   7  20      974.44     1015.82     78.03 o
  -7   7  20    21143.25    21160.12    418.56 o
  -5   7  20    16585.72    15898.45    313.50 o
  -3   7  20      767.40      836.15     46.41 o
  -1   7  20    32872.93    32397.84    543.68 o
   1   7  20    45289.45    44004.88    727.10 o
   3   7  20     7321.86     7348.13    262.59 o
   5   7  20    28520.00    27111.10    541.15 o
   7   7  20    18086.46    18852.68    764.38 o
   9   7  20     6748.95     6934.52    223.27 o
  11   7  20     7878.22     7620.98    413.01 o
  13   7  20     7145.45     6926.78    631.60 o
 -14   8  20      255.15      363.03    112.89 o
 -12   8  20    23142.60    23961.53    667.24 o
 -10   8  20     9644.00     9777.04    259.87 o
  -8   8  20     1233.77     1059.14     79.78 o
  -6   8  20    40353.65    40716.86    737.35 o
  -4   8  20      109.19      256.49     56.25 o
  -2   8  20    12096.86    11899.12    278.65 o
   0   8  20    33463.43    32415.74   1009.57 o
   2   8  20     1738.49     1804.13    152.64 o
   4   8  20     7134.42     6829.58    213.11 o
   6   8  20       16.61       30.06     43.33 o
   8   8  20     1551.74     1568.44    115.00 o
  10   8  20     5624.62     5591.26    228.13 o
  12   8  20        2.24     -159.54    159.54 o
 -13   9  20      918.11     1116.27    246.27 o
 -11   9  20     1521.46     1528.28    109.64 o
  -9   9  20     1157.77     1170.73    107.53 o
  -7   9  20     5042.53     5191.18    164.91 o
  -5   9  20    26919.63    26169.47    984.24 o
  -3   9  20      789.82     1014.55    124.87 o
  -1   9  20     7532.01     7172.20    234.73 o
   1   9  20    48241.88    46351.66    777.04 o
   3   9  20     1271.68     1276.48     79.94 o
   5   9  20     4678.12     4753.60    161.72 o
   7   9  20    26688.74    26714.83    584.58 o
   9   9  20     1563.81     1711.20    169.97 o
  11   9  20      485.14      470.91    112.37 o
 -12  10  20     2764.63     2650.38    149.96 o
 -10  10  20    10908.96    10906.68    297.56 o
  -8  10  20      461.80      598.03     74.97 o
  -6  10  20      204.08      258.64    104.05 o
  -4  10  20    22983.35    20825.16    526.76 o
  -2  10  20     5762.60     5956.99    190.87 o
   0  10  20     3704.40     3643.87    129.96 o
   2  10  20    13833.39    12976.71    333.42 o
   4  10  20      107.84      213.99     48.32 o
   6  10  20     1740.11     1772.94    102.67 o
   8  10  20      695.15      652.57     87.89 o
  10  10  20       11.54      161.53    131.80 o
  12  10  20     7397.92     7124.22   1297.92 o
 -13  11  20       14.79      -27.57     84.73 o
 -11  11  20      277.20      205.58     72.84 o
  -9  11  20      233.54      366.83     97.52 o
  -7  11  20      122.08      142.03     94.83 o
  -5  11  20      175.98      402.52     87.15 o
  -3  11  20     1776.46     1913.77    109.63 o
  -1  11  20     4762.45     4640.68    242.90 o
   1  11  20     1630.44     1511.76    121.41 o
   3  11  20      152.10      283.56     73.11 o
   5  11  20      267.23      326.15     64.06 o
   7  11  20     3010.32     3186.18    156.08 o
   9  11  20      256.31      369.71    119.58 o
  11  11  20     1997.82     2032.81    169.12 o
 -12  12  20      997.90     1051.35    160.41 o
 -10  12  20     1239.62     1402.97    146.01 o
  -8  12  20     2158.34     2239.42    185.65 o
  -6  12  20     3690.37     3926.52    242.86 o
  -4  12  20     3556.78     3565.36    148.32 o
  -2  12  20     5655.09     5132.20    179.60 o
   0  12  20     3597.93     3683.39    183.88 o
   2  12  20     6441.66     6303.40    201.22 o
   4  12  20      457.94      427.25     63.77 o
   6  12  20     1646.64     1767.95    131.82 o
   8  12  20     1578.05     1832.15    166.50 o
  10  12  20     1553.23     1561.38    151.24 o
 -11  13  20     1327.76     1362.80    161.44 o
  -9  13  20      328.89      262.02    107.58 o
  -7  13  20     5876.88     6125.25    268.33 o
  -5  13  20        4.48      -16.35     97.51 o
  -3  13  20     3021.51     3104.38    144.92 o
  -1  13  20    18038.51    17612.79    435.19 o
   1  13  20     1140.41     1310.36    116.55 o
   3  13  20     1281.63     1316.09    107.59 o
   5  13  20      928.99      908.78     95.56 o
   7  13  20     3315.06     3335.75    199.64 o
   9  13  20     2796.22     2992.82    211.18 o
 -10  14  20      424.62      260.68    125.83 o
  -8  14  20     3391.51     3450.15    301.83 o
  -6  14  20    12214.39    12345.48    440.59 o
  -4  14  20      138.04      218.42     84.73 o
  -2  14  20     7035.36     6786.16    260.29 o
   0  14  20     2675.04     2806.22    270.59 o
   2  14  20       13.67      -54.96     63.20 o
   4  14  20     8624.25     8432.50    287.12 o
   6  14  20     1821.92     2010.72    169.97 o
   8  14  20      618.85      317.18    113.33 o
  -9  15  20     1434.08     1491.43    164.25 o
  -7  15  20     3855.47     3852.98    246.64 o
  -5  15  20    12337.53    12594.46    424.31 o
  -3  15  20     3636.34     3238.03    353.88 o
  -1  15  20     2840.00     2934.98    194.27 o
   1  15  20    21435.15    21132.88    632.42 o
   3  15  20       27.09      -60.19    128.33 o
   5  15  20     4341.76     4302.67    230.96 o
   7  15  20    11799.24    12028.78    472.05 o
  -6  16  20     1243.65     1148.03    156.67 o
  -4  16  20     6018.39     6076.22    265.64 o
  -2  16  20      210.37      196.90     84.73 o
   0  16  20      734.84      714.44     99.87 o
   2  16  20     4626.44     4830.36    291.45 o
   4  16  20      416.56      348.23    103.89 o
   6  16  20     2439.67     2731.82    205.23 o
  -5  17  20     3556.27     3635.55    242.51 o
  -3  17  20     1961.10     1878.95    153.34 o
  -1  17  20     8023.70     8764.19    742.71 o
   1  17  20     7700.73     7848.94    355.56 o
   3  17  20     2327.65     2600.95    201.70 o
 -15   1  21      497.43      476.15    149.55 o
 -13   1  21    11353.42    11792.33    490.69 o
 -11   1  21    17979.82    18405.17    501.31 o
  -9   1  21     1181.58     1369.54     83.39 o
  -7   1  21    14708.16    14390.67    455.11 o
  -5   1  21     3237.29     3161.08     94.87 o
  -3   1  21      935.78     1031.37     41.95 o
  -1   1  21    19975.11    20182.89    293.86 o
   1   1  21    28251.67    29735.96    442.66 o
   3   1  21    16301.16    16390.22    290.47 o
   5   1  21    41180.46    41961.58    797.98 o
   7   1  21     1753.98     1823.48     95.57 o
   9   1  21     3146.18     3094.81    183.88 o
  11   1  21     1775.68     1747.34    176.61 o
  13   1  21      283.04      179.42    294.82 o
 -16   2  21      525.76      496.20    165.91 o
 -14   2  21     2696.16     2587.20    367.73 o
 -12   2  21     1878.82     2058.57    187.32 o
 -10   2  21    10970.06    11380.42    358.40 o
  -8   2  21     1673.43     1632.80     79.95 o
  -6   2  21    16800.37    16885.81    549.07 o
  -4   2  21    23450.84    23211.88    410.46 o
  -2   2  21     4921.53     4966.77    118.00 o
   0   2  21     4858.18     4929.33    187.41 o
   2   2  21    46804.30    48991.76    865.19 o
   4   2  21     3694.33     3638.96    107.57 o
   6   2  21     1713.19     1928.29     90.19 o
   8   2  21    22659.79    22241.80    540.12 o
  10   2  21     8063.76     8493.56    270.87 o
  12   2  21      195.05      120.30     93.65 o
  14   2  21     3746.18     4124.89    316.44 o
 -15   3  21    20752.19    20759.04    921.00 o
 -13   3  21     3439.28     4131.41    492.65 o
 -11   3  21      433.95      721.24    100.80 o
  -9   3  21    35089.32    35062.47    845.68 o
  -7   3  21      101.41      141.55     83.24 o
  -5   3  21      100.04      191.75     36.54 o
  -3   3  21    40821.64    40541.14    557.89 o
  -1   3  21       10.11       36.67     16.65 o
   1   3  21     9676.07     9693.51    156.92 o
   3   3  21    19252.43    19563.02    319.82 o
   5   3  21      397.34      427.10     38.33 o
   7   3  21    18263.67    18385.29    385.55 o
   9   3  21      141.03      290.53     97.11 o
  11   3  21       78.89      173.89    107.58 o
  13   3  21    10442.67    10930.72    774.10 o
 -16   4  21      371.54       26.07    194.23 o
 -14   4  21      117.28       30.93     88.28 o
 -12   4  21    10645.49    10807.85    367.32 o
 -10   4  21     6858.50     6857.09    263.77 o
  -8   4  21     1248.77     1452.45     84.91 o
  -6   4  21     5778.10     5979.84    132.52 o
  -4   4  21    55646.16    55215.44    817.17 o
  -2   4  21     5492.35     5627.36    126.49 o
   0   4  21    10212.99    10132.69    198.50 o
   2   4  21    31568.85    32427.13    797.27 o
   4   4  21    38465.13    38849.30    652.56 o
   6   4  21     7831.71     8154.29    206.18 o
   8   4  21    20245.07    21428.27    457.06 o
  10   4  21     8321.13     8333.25    295.03 o
  12   4  21      237.29      593.57    122.63 o
  14   4  21     8048.01     7638.93    471.10 o
 -15   5  21     1259.13     1553.11    178.09 o
 -13   5  21     1661.50     1904.39    164.97 o
 -11   5  21    23991.87    24562.92    664.84 o
  -9   5  21     2359.40     2480.07    117.44 o
  -7   5  21     7008.84     6943.12    196.16 o
  -5   5  21    42102.58    42082.64    633.17 o
  -3   5  21       11.91       90.18     28.22 o
  -1   5  21    31268.29    31182.11    877.33 o
   1   5  21    13442.52    13087.97    226.15 o
   3   5  21     5346.41     5287.08    263.75 o
   5   5  21    11338.14    11037.10    267.61 o
   7   5  21      973.06      993.25     73.58 o
   9   5  21    13106.98    13404.79    376.61 o
  11   5  21     5296.61     5197.22    333.11 o
  13   5  21      602.93      641.76    139.73 o
 -14   6  21       17.26       43.51    102.66 o
 -12   6  21       39.71      176.73     93.66 o
 -10   6  21    12436.72    12404.91    338.84 o
  -8   6  21     1501.27     1476.53     91.67 o
  -6   6  21     7725.38     7389.01    179.85 o
  -4   6  21    28949.39    27930.15    497.33 o
  -2   6  21    19827.32    19407.43    307.24 o
   0   6  21     9828.38     9617.77    194.77 o
   2   6  21    52371.55    53049.20   1106.27 o
   4   6  21     5797.75     5955.79    475.46 o
   6   6  21     1464.45     1416.65    104.07 o
   8   6  21    23449.03    23993.17    681.30 o
  10   6  21     7477.25     7626.99    270.71 o
  12   6  21     3658.61     4099.76    291.66 o
 -15   7  21     6807.54     7085.20    365.72 o
 -13   7  21     3101.21     3453.07    233.13 o
 -11   7  21      907.75     1059.07    117.99 o
  -9   7  21    15784.83    16570.79    365.42 o
  -7   7  21    21471.46    21303.41    430.82 o
  -5   7  21      642.01      685.95     61.17 o
  -3   7  21    17406.17    17139.92    327.30 o
  -1   7  21    30410.93    30442.33    528.33 o
   1   7  21       25.00       79.19     45.09 o
   3   7  21     3029.23     2751.28    163.06 o
   5   7  21    12338.11    12073.52    279.81 o
   7   7  21     1025.62     1000.18     83.39 o
   9   7  21       82.57      126.75     55.49 o
  11   7  21    14765.39    14686.97    453.78 o
 -14   8  21     5896.56     6089.47    329.94 o
 -12   8  21       55.50       39.84     73.80 o
 -10   8  21      669.26      633.47     73.09 o
  -8   8  21    12946.46    13398.05    295.35 o
  -6   8  21     1086.20     1139.03     68.01 o
  -4   8  21     5769.96     5384.96    186.74 o
  -2   8  21    14978.85    14307.69    517.62 o
   0   8  21     7413.15     7036.60    188.18 o
   2   8  21     8229.26     8337.66    266.90 o
   4   8  21     9855.72     9992.09    245.35 o
   6   8  21    12489.70    12289.71    299.44 o
   8   8  21     3822.21     3758.77    173.39 o
  10   8  21     1455.13     1139.55    169.97 o
  12   8  21     7553.55     7218.55    562.21 o
 -13   9  21     1687.08     1815.13    204.66 o
 -11   9  21     9278.77     9398.79    371.41 o
  -9   9  21     3280.52     3331.44    322.65 o
  -7   9  21     3785.05     3689.91    159.60 o
  -5   9  21    45259.10    42415.59   1007.64 o
  -3   9  21    22421.99    21250.95    460.63 o
  -1   9  21    11033.41    11165.76    297.85 o
   1   9  21    27248.91    26758.00    484.71 o
   3   9  21    12044.21    11608.97    277.17 o
   5   9  21    21212.32    21074.91    537.49 o
   7   9  21    15821.11    15698.07    521.00 o
   9   9  21    12636.30    12728.06    350.44 o
  11   9  21     1405.49     1348.85    150.80 o
 -12  10  21     6337.08     6272.42    243.45 o
 -10  10  21     1056.54     1191.95    121.40 o
  -8  10  21    10417.63    10559.23    340.25 o
  -6  10  21    20248.86    20639.84   1914.73 o
  -4  10  21     1009.54     1020.86     96.65 o
  -2  10  21     1831.85     1647.13    211.61 o
   0  10  21     1871.69     1968.26    114.48 o
   2  10  21      205.93       67.22    128.33 o
   4  10  21      108.03       84.15     58.96 o
   6  10  21      501.20      531.99     68.15 o
   8  10  21     1484.04     1328.55    103.02 o
  10  10  21     4233.86     4195.47    298.38 o
 -13  11  21     9685.85    10418.58    631.72 o
 -11  11  21      668.42      794.24    137.43 o
  -9  11  21      566.08      563.56    104.69 o
  -7  11  21    49661.90    52455.42   1546.84 o
  -5  11  21      129.62       12.54    149.14 o
  -3  11  21      247.46      265.20     72.84 o
  -1  11  21    98223.06    96369.69   1824.46 o
   1  11  21     6382.62     6527.56    196.14 o
   3  11  21     6995.20     6996.77    248.03 o
   5  11  21    66100.47    66268.35   1447.98 o
   7  11  21     3286.67     3216.75    159.40 o
   9  11  21      294.78      242.49    176.89 o
  11  11  21    33704.90    31771.33   1978.77 o
 -12  12  21    13750.17    13990.38   1083.30 o
 -10  12  21       22.44       86.71    176.89 o
  -8  12  21    20431.91    20608.89    694.89 o
  -6  12  21     2276.88     2284.96    153.34 o
  -4  12  21     1561.32     1516.26    218.54 o
  -2  12  21    11427.20    11137.56    304.61 o
   0  12  21     1405.01     1378.75     99.28 o
   2  12  21      463.67      643.65    101.74 o
   4  12  21      322.00      441.96     74.97 o
   6  12  21     1903.83     2060.12    134.84 o
   8  12  21       26.19       35.00    131.80 o
  10  12  21      284.17      460.51    108.83 o
 -11  13  21     6727.48     7179.28    368.89 o
  -9  13  21    10977.87    11632.11    484.22 o
  -7  13  21     2036.13     2121.56    232.42 o
  -5  13  21    15323.96    14763.38    403.85 o
  -3  13  21    23359.61    22064.83    553.53 o
  -1  13  21    16903.06    16325.53    409.31 o
   1  13  21    25062.35    23726.73    764.75 o
   3  13  21    18345.70    17920.74    701.74 o
   5  13  21    13674.90    13841.20    400.02 o
   7  13  21    17460.61    17393.62    646.04 o
   9  13  21    10733.44    11008.91    867.83 o
 -10  14  21     1545.48     1345.25    165.56 o
  -8  14  21     4628.81     5003.37    282.34 o
  -6  14  21    10271.41    10663.10    418.61 o
  -4  14  21    13017.03    11858.30    659.72 o
  -2  14  21      522.10      644.04     97.93 o
   0  14  21      922.50      868.08    159.56 o
   2  14  21     4676.01     4958.23    198.32 o
   4  14  21      120.14       32.63     66.08 o
   6  14  21      578.21      693.30    115.44 o
   8  14  21     6435.54     6528.62    379.40 o
  -9  15  21     2945.67     2277.54    244.72 o
  -7  15  21    10241.51    10192.21    432.50 o
  -5  15  21     2724.24     2902.36    166.92 o
  -3  15  21      153.31      288.42    156.08 o
  -1  15  21    12912.27    12269.35    437.49 o
   1  15  21       12.82      -16.91     76.66 o
   3  15  21      243.42      359.28     83.24 o
   5  15  21    21815.38    22658.11    769.59 o
   7  15  21       29.50     -123.60    263.59 o
  -6  16  21      515.18      620.73    126.69 o
  -4  16  21     1315.17     1437.41    385.03 o
  -2  16  21     8571.42     8399.33    596.97 o
   0  16  21     1246.20     1427.53    163.03 o
   2  16  21     5655.83     5661.28    333.11 o
   4  16  21     3076.88     3465.37    191.15 o
  -3  17  21      199.37      149.56    100.42 o
  -1  17  21       10.75       43.16     88.51 o
   1  17  21     3396.69     3598.19    229.54 o
   3  17  21     3276.25     3256.85    220.74 o
 -16   0  22     7249.43     7100.31    603.84 o
 -14   0  22    19421.59    18676.31   1167.27 o
 -12   0  22     2645.63     2497.80    256.72 o
 -10   0  22    22909.66    24423.13    743.89 o
  -8   0  22    19218.64    19538.74    639.47 o
  -6   0  22    59838.02    59595.58   1285.08 o
  -4   0  22    87873.06    85327.41   1731.65 o
  -2   0  22    66140.49    68672.14   1196.06 o
   0   0  22    26258.15    28012.87    591.58 o
   2   0  22   173032.31   178833.17   4178.51 o
   4   0  22    39551.02    43133.32   1581.79 o
   6   0  22    37815.33    40088.39   1072.55 o
   8   0  22    58522.18    60165.55   1569.72 o
  10   0  22     4851.06     5072.94    374.75 o
  12   0  22     4299.08     4330.06    409.41 o
  14   0  22    15498.23    14133.59   1048.73 o
 -15   1  22       59.86       98.46    157.78 o
 -13   1  22     9404.69     9622.15    448.67 o
 -11   1  22    29897.39    30336.27    827.04 o
  -9   1  22      633.38      642.15     68.67 o
  -7   1  22    16967.79    17009.81    335.25 o
  -5   1  22    20591.93    20147.32    341.49 o
  -3   1  22       34.39       38.15     24.28 o
  -1   1  22     4205.94     4440.73     89.90 o
   1   1  22     1713.08     1908.88     66.87 o
   3   1  22      998.07     1060.48     44.88 o
   5   1  22      762.45      681.13     86.72 o
   7   1  22     6803.60     7241.78    198.74 o
   9   1  22      724.47      883.10     94.84 o
  11   1  22     2356.50     2454.61    213.36 o
  13   1  22    12486.67    12322.94    781.17 o
 -16   2  22      352.59      457.57    188.30 o
 -14   2  22     5001.66     5003.52    343.51 o
 -12   2  22    25889.01    25608.10    694.53 o
 -10   2  22     2093.24     2469.19    228.96 o
  -8   2  22      830.58      955.29     60.00 o
  -6   2  22    72972.26    73417.54   1184.58 o
  -4   2  22     9303.07     9042.62    175.99 o
  -2   2  22     2071.50     2229.53     72.85 o
   0   2  22   193514.97   201731.13   2674.75 o
   2   2  22     8858.83     9215.13    158.17 o
   4   2  22     1227.75     1304.80     53.54 o
   6   2  22    82560.23    84667.31   1484.27 o
   8   2  22     9024.53     8840.92    272.26 o
  10   2  22      440.36      465.31    110.99 o
  12   2  22    28620.43    28201.39   1101.23 o
  14   2  22      402.39      651.44    159.87 o
 -15   3  22       94.57      243.02    143.15 o
 -13   3  22    13197.67    13614.82    479.77 o
 -11   3  22     4429.64     4655.67    209.21 o
  -9   3  22      642.71      660.13     80.83 o
  -7   3  22     2280.14     2248.54     93.67 o
  -5   3  22     3652.19     3585.51    111.03 o
  -3   3  22     4823.11     4963.21     99.81 o
  -1   3  22     8737.89     8659.80    169.97 o
   1   3  22     5395.32     5772.41    107.65 o
   3   3  22      920.39     1026.74     58.26 o
   5   3  22     1535.38     1737.51     74.98 o
   7   3  22     7492.81     7295.36    193.85 o
   9   3  22     7420.18     7463.99    255.30 o
  11   3  22     1337.98     1722.85    175.78 o
  13   3  22     6643.61     6888.80    600.35 o
 -14   4  22      198.31      -64.93    201.17 o
 -12   4  22      495.68      342.62    169.96 o
 -10   4  22    24785.45    24411.36    654.39 o
  -8   4  22      375.10      543.74     97.12 o
  -6   4  22       29.63      106.86     55.49 o
  -4   4  22    54147.17    53820.51    877.13 o
  -2   4  22     8157.14     7945.30    222.19 o
   0   4  22     1421.95     1627.74     61.54 o
   2   4  22    40830.86    41396.29    578.47 o
   4   4  22    21864.83    21545.53    385.93 o
   6   4  22     1389.67     1567.27    135.28 o
   8   4  22     9845.62     9957.09    305.64 o
  10   4  22    16173.61    16829.81    489.74 o
  12   4  22      681.31      772.42    136.02 o
 -15   5  22     4049.17     4638.43    284.65 o
 -13   5  22      845.69     1061.03    253.21 o
 -11   5  22        0.11       17.68     70.38 o
  -9   5  22    16608.79    16606.81    462.51 o
  -7   5  22    27154.11    26738.59    709.54 o
  -5   5  22     2998.27     2882.76     87.91 o
  -3   5  22    27009.98    27139.33    474.28 o
  -1   5  22    14706.70    15186.15    283.64 o
   1   5  22       20.46       67.77     31.60 o
   3   5  22    67713.15    69070.34   1230.01 o
   5   5  22    13448.61    13840.39    607.81 o
   7   5  22     2616.99     2859.46    117.75 o
   9   5  22     8760.78     8769.66    255.26 o
  11   5  22     5827.48     6194.30    437.23 o
  13   5  22     1126.74     1107.63    402.36 o
 -14   6  22    13934.90    14097.35    561.52 o
 -12   6  22     1043.03      999.84    128.14 o
 -10   6  22        5.64       45.09     89.22 o
  -8   6  22    28825.35    28901.15    638.75 o
  -6   6  22     7401.34     7345.37    374.87 o
  -4   6  22     4005.96     4033.64    173.49 o
  -2   6  22    26820.77    24743.55    432.64 o
   0   6  22     2730.89     2632.04    100.49 o
   2   6  22    13094.71    12638.70    285.92 o
   4   6  22      569.93      562.62     75.61 o
   6   6  22     6319.97     6339.16    179.09 o
   8   6  22    19678.64    20006.76    767.90 o
  10   6  22       98.04      141.34     71.38 o
  12   6  22     4016.09     3772.62    287.97 o
 -13   7  22     3401.46     3588.90    329.58 o
 -11   7  22     6395.97     6576.39    274.51 o
  -9   7  22    16030.93    16402.07    618.29 o
  -7   7  22    16782.31    17131.86    402.88 o
  -5   7  22     4726.27     4519.42    256.78 o
  -3   7  22    47609.63    45268.97    773.83 o
  -1   7  22    41958.49    41480.65    625.74 o
   1   7  22    11354.85    11075.77    235.12 o
   3   7  22    32702.71    32974.62    873.54 o
   5   7  22    34945.79    33742.40    793.17 o
   7   7  22     1884.69     1874.45    104.71 o
   9   7  22    21903.10    22870.56    733.22 o
  11   7  22     8648.60     8467.33    704.58 o
  13   7  22        7.86      104.05    173.42 o
 -14   8  22     4829.63     4933.01    468.41 o
 -12   8  22     6872.14     7634.86    357.45 o
 -10   8  22    15558.69    15497.25    503.61 o
  -8   8  22     1379.74     1380.15    111.00 o
  -6   8  22    37182.06    36722.21    761.88 o
  -4   8  22     9699.64     8935.84    229.51 o
  -2   8  22     1008.54     1137.09    128.34 o
   0   8  22    18563.13    17949.99    352.22 o
   2   8  22      723.45      858.64     80.81 o
   4   8  22     2871.41     2727.94    110.31 o
   6   8  22    11454.05    11385.64    296.31 o
   8   8  22      396.77      432.23    104.05 o
  10   8  22    22183.70    22089.31    719.37 o
  12   8  22     2848.90     3080.59    416.30 o
 -13   9  22       15.54     -134.77    249.72 o
 -11   9  22     1247.11     1297.36    138.75 o
  -9   9  22    10708.43    11396.41    576.30 o
  -7   9  22      298.86      308.02    173.42 o
  -5   9  22     3497.73     3434.11    140.73 o
  -3   9  22    30880.52    28852.92    596.22 o
  -1   9  22     6925.42     6727.79    263.78 o
   1   9  22     1881.53     1988.42    128.35 o
   3   9  22    25790.96    25785.37    548.15 o
   5   9  22     1904.87     2051.10    121.81 o
   7   9  22        0.01        0.00     83.24 o
   9   9  22    16725.71    16106.02    420.29 o
  11   9  22     2979.10     2567.07    572.41 o
 -12  10  22        2.30      -67.29     96.64 o
 -10  10  22        6.99       53.41    114.46 o
  -8  10  22    24848.00    25384.43   1067.15 o
  -6  10  22     2394.02     2421.33    204.68 o
  -4  10  22     3837.11     3749.31    148.12 o
  -2  10  22    11528.02    10993.81    392.37 o
   0  10  22       10.07        0.37     46.40 o
   2  10  22     4261.70     4332.70    151.88 o
   4  10  22     2418.72     2532.46    122.65 o
   6  10  22     2589.73     2670.56    134.32 o
   8  10  22    14337.55    13703.34    378.05 o
  10  10  22     1581.51     1307.02    148.87 o
 -11  11  22     1189.56     1265.41    312.18 o
  -9  11  22       73.75      -11.74     88.23 o
  -7  11  22     3878.76     4232.94    209.94 o
  -5  11  22     2218.37     2283.80    121.30 o
  -3  11  22      214.21      267.09     86.71 o
  -1  11  22      522.73      535.57     78.19 o
   1  11  22       51.25      137.10     79.56 o
   3  11  22     1577.27     1737.78    253.23 o
   5  11  22     1634.72     1715.71    128.15 o
   7  11  22      522.67      536.64    107.52 o
   9  11  22       87.02      252.03    105.47 o
 -10  12  22     3746.96     4218.20    248.85 o
  -8  12  22     7388.54     8048.42    331.04 o
  -6  12  22     2350.14     2475.66    147.63 o
  -4  12  22     9199.79     8634.97    270.59 o
  -2  12  22     2675.41     2467.23    125.86 o
   0  12  22     1156.96     1257.93    102.67 o
   2  12  22     4081.09     4037.54    218.59 o
   4  12  22     4076.47     3878.64    166.83 o
   6  12  22     1219.49     1117.22    201.18 o
   8  12  22     3905.76     3923.63    226.90 o
  10  12  22     1202.22     1220.43    260.15 o
 -11  13  22     4294.42     3454.23    301.49 o
  -9  13  22      572.36      756.86    395.41 o
  -7  13  22     4996.38     5259.88    274.24 o
  -5  13  22     8802.85     8237.82    277.68 o
  -3  13  22     2292.91     2158.07    253.24 o
  -1  13  22     2217.33     2239.02    139.17 o
   1  13  22     1095.03     1050.30    204.65 o
   3  13  22     2835.48     2840.61    131.67 o
   5  13  22     5237.10     5024.68    208.16 o
   7  13  22     2120.09     1900.32    172.21 o
   9  13  22      113.78      142.70    138.73 o
  -8  14  22      183.15      138.74    112.82 o
  -6  14  22     4991.92     5325.75    248.07 o
  -4  14  22     1352.38     1409.88    122.06 o
  -2  14  22      211.76      150.82     83.24 o
   0  14  22    15184.98    14623.75    406.55 o
   2  14  22      173.52      123.56     93.65 o
   4  14  22     3918.76     3829.70    277.56 o
   6  14  22     6095.00     6711.64    759.94 o
   8  14  22       26.14      -25.54    173.42 o
  -7  15  22       32.06      222.84     89.22 o
  -5  15  22      367.62      260.39     86.71 o
  -3  15  22    21553.06    21003.17   1167.46 o
  -1  15  22     5015.21     4704.15    218.55 o
   1  15  22     1098.44     1110.92    115.84 o
   3  15  22    14740.05    14326.68    410.47 o
   5  15  22     4664.68     4700.54    261.56 o
  -6  16  22      190.48      102.92    120.10 o
  -4  16  22      395.00      411.69    163.02 o
  -2  16  22     4751.32     4360.00    219.53 o
   0  16  22      219.13      210.68     91.72 o
   2  16  22     9592.22     9756.95    428.61 o
   4  16  22     1068.87     1088.70    163.03 o
  -3  17  22     5870.66     6151.89    291.48 o
  -1  17  22     6217.35     5868.29    576.03 o
   1  17  22     2702.76     2596.45    346.91 o
 -15   1  23     6991.54     6832.38    444.20 o
 -13   1  23       15.47      180.61    128.13 o
 -11   1  23     3793.56     3786.68    246.34 o
  -9   1  23     2677.80     2774.34    125.04 o
  -7   1  23        2.95       32.55     31.60 o
  -5   1  23    25975.66    25709.35    427.87 o
  -3   1  23    12908.79    12775.27    267.70 o
  -1   1  23    16408.72    16329.46    243.39 o
   1   1  23    23192.74    23837.22    343.61 o
   3   1  23     3280.07     3178.19     88.32 o
   5   1  23     6775.00     6775.15    181.62 o
   7   1  23     4908.22     5075.54    173.50 o
   9   1  23       34.47       52.89     58.25 o
  11   1  23     9695.13    10800.63    444.25 o
  13   1  23     2723.40     2792.36    237.91 o
 -14   2  23     6611.84     6778.33    377.51 o
 -12   2  23     2167.14     2359.52    175.82 o
 -10   2  23     1995.24     2218.90    119.52 o
  -8   2  23     7426.21     7477.40    188.44 o
  -6   2  23     6277.11     6658.89    187.42 o
  -4   2  23     1877.50     1948.89     83.40 o
  -2   2  23    32317.63    32387.62    545.45 o
   0   2  23    11781.79    12397.96    482.78 o
   2   2  23     2101.77     2163.63    138.77 o
   4   2  23    12035.64    12744.67    409.81 o
   6   2  23    16205.37    16945.64    373.30 o
   8   2  23      219.98      228.64     61.17 o
  10   2  23     1227.38     1185.22    118.00 o
  12   2  23     4990.38     5271.17    328.66 o
 -15   3  23      151.16      -80.49    106.63 o
 -13   3  23    24640.63    24474.02    650.59 o
 -11   3  23      512.61      508.04    145.68 o
  -9   3  23     2996.82     3297.42    176.94 o
  -7   3  23    35561.18    35091.31    929.51 o
  -5   3  23      258.06      333.11     34.34 o
  -3   3  23    28964.45    28645.45    442.86 o
  -1   3  23    31716.73    31235.15    437.17 o
   1   3  23     2320.07     2433.75     65.92 o
   3   3  23    33846.27    34726.38    534.19 o
   5   3  23      327.39      521.01     49.95 o
   7   3  23     2033.04     2100.83    112.84 o
   9   3  23    15202.32    15407.65    461.93 o
  11   3  23      124.24      224.53    187.29 o
  13   3  23     3681.98     3301.22    343.47 o
 -14   4  23     4717.72     5120.75    416.36 o
 -12   4  23     3094.85     3130.02    196.29 o
 -10   4  23     3199.98     3077.45    149.59 o
  -8   4  23    53608.89    52638.98   1269.26 o
  -6   4  23    15136.38    15347.80    289.36 o
  -4   4  23     5434.43     5425.05    140.06 o
  -2   4  23    42751.84    43449.78    711.15 o
   0   4  23    68158.32    69721.55    934.57 o
   2   4  23     6778.31     7021.95    133.32 o
   4   4  23    46841.70    48356.34    829.60 o
   6   4  23    31482.91    31645.71    571.66 o
   8   4  23     1350.42     1528.71    117.66 o
  10   4  23    10341.05    10592.52    358.34 o
  12   4  23    12561.07    12420.51    715.22 o
 -15   5  23     6519.22     6269.75    565.63 o
 -13   5  23     3435.89     3926.43    243.39 o
 -11   5  23    16728.73    16751.26    525.78 o
  -9   5  23     9351.87     9296.07    624.86 o
  -7   5  23       24.85      -14.41     55.18 o
  -5   5  23    26162.60    26130.55    435.29 o
  -3   5  23     4536.58     4390.38    118.37 o
  -1   5  23     3554.24     3717.28    115.23 o
   1   5  23    17679.62    17250.76    312.20 o
   3   5  23      498.21      539.87     49.95 o
   5   5  23    20527.68    20909.40    385.79 o
   7   5  23     5700.40     6023.61    186.30 o
   9   5  23      783.06      807.50    103.34 o
  11   5  23    19248.97    19341.62    652.51 o
  13   5  23      559.27      543.95    139.98 o
 -14   6  23     8645.46     8994.06    415.85 o
 -12   6  23     2636.21     2347.91    190.80 o
 -10   6  23      132.58      191.19     76.66 o
  -8   6  23    14328.17    14177.02    328.72 o
  -6   6  23    20776.42    20496.38    466.96 o
  -4   6  23      230.42      372.48     83.24 o
  -2   6  23    63825.02    63199.83   1138.43 o
   0   6  23    12577.61    12276.94    270.01 o
   2   6  23      498.04      638.31     65.90 o
   4   6  23    35363.95    35482.10    782.87 o
   6   6  23    23868.41    23756.55    618.58 o
   8   6  23      633.57      635.40     93.65 o
  10   6  23     8666.46     8525.47    314.39 o
 -13   7  23     8738.57     9369.86    649.05 o
 -11   7  23     6937.06     7030.51    293.94 o
  -9   7  23        9.82      -29.73     66.59 o
  -7   7  23    25134.43    25819.55    590.65 o
  -5   7  23    20934.15    19732.16    526.08 o
  -3   7  23      120.94      230.47     86.71 o
  -1   7  23     1235.39     1241.63     68.15 o
   1   7  23    15444.01    15524.97    336.30 o
   3   7  23      260.20      436.46    149.14 o
   5   7  23     1739.06     1938.14    159.57 o
   7   7  23    21447.81    21884.38    844.47 o
   9   7  23     7546.59     7516.78    624.71 o
  11   7  23     1005.14      589.67    201.18 o
 -14   8  23       18.56      -99.79     99.79 o
 -12   8  23     5802.37     6078.85    739.11 o
 -10   8  23     1828.49     1898.75    249.76 o
  -8   8  23      909.13     1064.94    100.59 o
  -6   8  23     6999.14     7109.51    220.85 o
  -4   8  23      573.25      570.93     65.11 o
  -2   8  23     2970.29     2919.10    135.31 o
   0   8  23    10318.47    10333.58    295.44 o
   2   8  23     2333.70     2383.37    142.24 o
   4   8  23     2263.32     2362.46    115.21 o
   6   8  23     1944.85     1956.36    190.79 o
   8   8  23     2346.32     2393.21    152.64 o
  10   8  23     4482.92     4207.66    198.68 o
  12   8  23      228.02      -48.56    145.67 o
 -13   9  23     1462.08     1475.59    173.35 o
 -11   9  23     1057.55     1357.71    161.54 o
  -9   9  23    37818.27    40375.39   1646.00 o
  -7   9  23    10131.81    10010.37    289.36 o
  -5   9  23     6720.27     6319.18    202.91 o
  -3   9  23    46793.39    43882.11    867.82 o
  -1   9  23     3653.03     3669.96    139.20 o
   1   9  23    19847.00    20074.48    509.16 o
   3   9  23    44753.91    44579.04    884.23 o
   5   9  23    16469.97    16499.64    399.47 o
   7   9  23     2787.02     2750.16    134.85 o
   9   9  23    27545.24    28584.28    851.71 o
  11   9  23     6391.80     5764.45    909.17 o
 -12  10  23     1261.51     1827.15    225.01 o
 -10  10  23     8905.29     8771.92    367.88 o
  -8  10  23      762.17      962.71    116.59 o
  -6  10  23      851.49      897.63     89.23 o
  -4  10  23     1690.70     1770.59    104.85 o
  -2  10  23      170.58      106.65     58.25 o
   0  10  23        5.90      105.86     56.25 o
   2  10  23      426.63      502.93     68.67 o
   4  10  23     4912.58     4838.85    178.66 o
   6  10  23     3635.27     3630.76    163.88 o
   8  10  23     3549.66     3753.69    253.26 o
  10  10  23     3105.48     2930.30    242.84 o
 -11  11  23    30361.04    30483.23   1317.33 o
  -9  11  23      796.82      945.33    135.27 o
  -7  11  23      795.79      702.32     89.77 o
  -5  11  23    63661.12    61491.20   1259.30 o
  -3  11  23    15381.82    14949.14    534.89 o
  -1  11  23      968.63      912.92     88.24 o
   1  11  23    65670.83    63541.93   1439.23 o
   3  11  23     9354.01     9855.21    310.73 o
   5  11  23     2162.76     2176.75    127.27 o
   7  11  23    49330.08    49615.73   1267.90 o
   9  11  23     3048.05     3305.27    206.62 o
 -10  12  23     3279.97     3114.35    229.05 o
  -8  12  23     6026.11     5952.64    274.26 o
  -6  12  23     6804.43     6494.33    256.81 o
  -4  12  23      643.78      705.73    100.81 o
  -2  12  23      136.38      217.72     90.18 o
   0  12  23      434.47      436.29     77.64 o
   2  12  23     1141.08     1045.11     86.67 o
   4  12  23      167.14      142.56     69.99 o
   6  12  23        0.75       65.20     85.73 o
   8  12  23    16275.88    16997.21    598.18 o
  -9  13  23    19671.81    19178.88    731.33 o
  -7  13  23     4736.68     4971.53    572.50 o
  -5  13  23    11075.18    10656.68    352.51 o
  -3  13  23    36370.23    34178.17    960.30 o
  -1  13  23     7131.87     6985.17    378.29 o
   1  13  23    10490.64     9813.48    607.51 o
   3  13  23    31894.09    32146.52    682.87 o
   5  13  23     3574.55     3778.94    232.45 o
   7  13  23     4655.12     4349.92    245.19 o
  -8  14  23     1096.43     1181.46    287.90 o
  -6  14  23     1047.70      986.26    115.84 o
  -4  14  23     2130.82     2038.20    249.76 o
  -2  14  23      246.99      333.38     85.51 o
   0  14  23      736.39      783.55    211.58 o
   2  14  23       55.90       -2.31     68.25 o
   4  14  23     5045.38     4916.88    220.82 o
   6  14  23     1495.32     1515.51    291.38 o
  -7  15  23     1087.38     1019.38    139.95 o
  -5  15  23    12617.10    12498.54    437.72 o
  -3  15  23     1476.58     1267.52    123.95 o
  -1  15  23     2314.18     2133.58    147.63 o
   1  15  23    22081.42    21082.52    635.37 o
   3  15  23      306.24      243.08     98.63 o
   5  15  23      255.41      255.02    263.60 o
  -4  16  23      252.88      356.64    180.36 o
  -2  16  23     4818.72     4899.56    247.68 o
   0  16  23     5598.14     5467.55    248.97 o
   2  16  23     2304.97     2221.49    151.62 o
 -14   0  24    15735.90    17565.68   1125.20 o
 -12   0  24      317.84      388.46    208.11 o
 -10   0  24    17105.89    16848.59    625.31 o
  -8   0  24    75823.94    74133.98   1656.59 o
  -6   0  24     6669.35     6546.00    208.25 o
  -4   0  24    28705.56    27572.91    619.38 o
  -2   0  24   159823.63   162621.42   3130.05 o
   0   0  24     6269.07     6511.38    166.60 o
   2   0  24    30076.57    30604.89    654.28 o
   4   0  24    71556.36    73948.96   1516.87 o
   6   0  24     3496.75     3483.44    215.11 o
   8   0  24    12925.96    13299.92    458.38 o
  10   0  24    40453.53    42039.55   1796.03 o
  12   0  24     2649.70     2851.60    326.09 o
 -15   1  24    10976.56    11272.52    763.71 o
 -13   1  24     4032.30     4122.32    291.44 o
 -11   1  24     3953.13     4215.21    419.82 o
  -9   1  24    10293.03    10487.28    260.26 o
  -7   1  24     2926.16     2955.51    103.37 o
  -5   1  24     1101.64     1176.90     56.25 o
  -3   1  24     4237.39     4193.03    111.59 o
  -1   1  24     1876.81     2054.33     61.18 o
   1   1  24      615.47      771.22     48.56 o
   3   1  24    10908.72    11400.26    441.01 o
   5   1  24     5967.21     6046.76    171.78 o
   7   1  24        5.66       71.19     46.40 o
   9   1  24    17561.84    18033.43    493.29 o
  11   1  24    10363.51    10950.88    453.93 o
  13   1  24     1076.17     1385.85    196.03 o
 -14   2  24     2152.24     2322.55    197.60 o
 -12   2  24     1815.29     1935.01    159.57 o
 -10   2  24    35181.16    35487.32    774.98 o
  -8   2  24    12065.51    11856.87    270.31 o
  -6   2  24    16790.87    16491.58    325.58 o
  -4   2  24   118416.85   114169.34   4034.50 o
  -2   2  24    11847.82    11936.33    213.28 o
   0   2  24    17320.61    17450.73    313.56 o
   2   2  24    92981.44    97472.88   1263.31 o
   4   2  24    18281.11    18518.38    385.77 o
   6   2  24     4605.19     4824.37    157.03 o
   8   2  24    37312.49    38029.32    762.74 o
  10   2  24      877.52     1059.49    116.54 o
  12   2  24     2244.26     2573.92    433.62 o
 -15   3  24     3836.17     3621.83    343.47 o
 -13   3  24      157.83      296.89     85.73 o
 -11   3  24     5860.09     6126.19    227.85 o
  -9   3  24    12524.41    12913.60    468.79 o
  -7   3  24     2342.87     2359.19     96.66 o
  -5   3  24    14778.69    14582.95    286.99 o
  -3   3  24      387.83      371.42     34.34 o
  -1   3  24     2959.48     3016.25     78.05 o
   1   3  24    10429.50    10680.65    201.34 o
   3   3  24      224.32      310.93     36.54 o
   5   3  24    16596.54    17975.52    580.20 o
   7   3  24      160.42      221.69     58.25 o
   9   3  24     7154.69     7450.75    266.83 o
  11   3  24     3511.00     3500.15    252.36 o
  13   3  24      585.12      425.20    124.43 o
 -14   4  24    10164.58    10724.08    467.24 o
 -12   4  24       75.87       88.56     71.63 o
 -10   4  24      309.36      347.66     83.24 o
  -8   4  24    30125.13    29604.38    622.18 o
  -6   4  24     2562.87     2495.58     96.25 o
  -4   4  24      579.32      662.15     46.41 o
  -2   4  24    47187.83    46025.59    690.27 o
   0   4  24     9549.00     9985.80    193.91 o
   2   4  24     2028.70     2233.14     68.16 o
   4   4  24    31880.68    32321.63    526.51 o
   6   4  24    13789.36    14649.75    333.88 o
   8   4  24      253.83      314.17     73.11 o
  10   4  24     8935.51     9309.05    392.22 o
  12   4  24    12772.06    13494.33    662.37 o
 -15   5  24     1733.95     1415.27    223.11 o
 -13   5  24     2060.51     2085.80    174.46 o
 -11   5  24     9768.14     9902.43    321.52 o
  -9   5  24       76.17      122.73     63.20 o
  -7   5  24    18947.50    17871.00    514.28 o
  -5   5  24    10049.84    10149.00    253.46 o
  -3   5  24     5463.16     5667.41    127.60 o
  -1   5  24    39824.31    39995.20    856.94 o
   1   5  24    11896.96    11417.76    252.04 o
   3   5  24      212.75      253.73     43.33 o
   5   5  24    14477.23    14722.37    282.41 o
   7   5  24    10604.20    11002.44    339.84 o
   9   5  24      201.89      228.34    135.27 o
  11   5  24     7995.38     8012.98    576.13 o
 -14   6  24        0.85       25.17    246.25 o
 -12   6  24    22985.98    22537.02    783.98 o
 -10   6  24      184.73      216.09    128.33 o
  -8   6  24     4012.26     3839.72    158.06 o
  -6   6  24    14800.28    14613.86    392.50 o
  -4   6  24      763.94      748.51     56.25 o
  -2   6  24     3158.44     3271.20    117.45 o
   0   6  24     1007.99     1114.33     63.77 o
   2   6  24    10167.13     9963.51    215.17 o
   4   6  24    18088.38    18594.79    454.11 o
   6   6  24        5.27      105.78     76.30 o
   8   6  24    17560.04    18056.79    875.40 o
  10   6  24     6191.72     5573.07    437.24 o
 -13   7  24     7261.08     7534.04    373.02 o
 -11   7  24     5229.77     5586.81    272.14 o
  -9   7  24      363.43      333.12     68.67 o
  -7   7  24    21106.14    20942.30    442.55 o
  -5   7  24    33902.63    32226.85    798.77 o
  -3   7  24     2814.82     2792.12    170.00 o
  -1   7  24    18475.67    17732.61    556.00 o
   1   7  24    48901.90    48957.45    812.41 o
   3   7  24      359.80      285.32     49.95 o
   5   7  24    17261.83    17940.74    771.24 o
   7   7  24    14594.46    14312.65    406.63 o
   9   7  24      468.23      571.40    117.42 o
  11   7  24     1629.09     1699.71    270.57 o
 -12   8  24      391.09      352.85    106.08 o
 -10   8  24    27245.42    27946.62   1098.59 o
  -8   8  24     4838.96     4918.70    204.72 o
  -6   8  24      284.68      279.30     62.63 o
  -4   8  24    10659.71     9553.54    300.31 o
  -2   8  24      211.66      400.76     79.77 o
   0   8  24     6550.44     6482.23    186.32 o
   2   8  24    13795.53    13559.03    323.07 o
   4   8  24      823.68      957.84     87.89 o
   6   8  24    26428.48    26338.22    568.76 o
   8   8  24     3440.32     3332.89    156.09 o
  10   8  24      588.15      672.89    114.99 o
 -13   9  24     7623.30     6760.00    659.38 o
 -11   9  24     3388.70     4025.06    300.99 o
  -9   9  24        4.77      -30.97    121.39 o
  -7   9  24    10999.08    11046.40    308.98 o
  -5   9  24    14562.48    13919.42    359.08 o
  -3   9  24      111.87      176.98     76.30 o
  -1   9  24    23938.23    23134.84    501.78 o
   1   9  24    17698.69    17100.86    388.16 o
   3   9  24     3265.95     3008.20    127.29 o
   5   9  24     4987.31     4863.97    179.06 o
   7   9  24     8156.78     8252.32    244.83 o
   9   9  24     2212.29     2198.52    142.02 o
  11   9  24     1353.09     1182.64    183.91 o
 -12  10  24    10701.58    11119.26    621.36 o
 -10  10  24      404.13      354.77    163.02 o
  -8  10  24     6875.54     6693.94    244.97 o
  -6  10  24     5524.07     5335.75    347.01 o
  -4  10  24       28.90      115.45     56.42 o
  -2  10  24     5731.04     5581.29    192.83 o
   0  10  24     1656.18     1843.67    270.57 o
   2  10  24     3317.69     3552.69    147.19 o
   4  10  24    17124.19    16356.61    410.00 o
   6  10  24     1125.03     1152.94    102.66 o
   8  10  24     7060.51     6644.48    364.39 o
  10  10  24     6820.57     7437.92    438.72 o
 -11  11  24     1770.62     1811.15    220.75 o
  -9  11  24     1404.42     1366.45    148.86 o
  -7  11  24       16.70        2.13    117.92 o
  -5  11  24     2483.72     2521.50    503.02 o
  -3  11  24        0.40       58.27     57.38 o
  -1  11  24       18.68      180.35     72.84 o
   1  11  24     2632.79     2471.64    144.81 o
   3  11  24     2055.43     2171.62    117.43 o
   5  11  24      472.71      310.38     84.90 o
   7  11  24     3395.19     3179.80    194.28 o
   9  11  24        6.31      -79.29     79.29 o
 -10  12  24     2318.60     2133.51    185.89 o
  -8  12  24     2787.49     2958.11    193.26 o
  -6  12  24     2085.25     1896.76    222.01 o
  -4  12  24     2775.58     2817.83    149.05 o
  -2  12  24     4700.38     4663.48    186.57 o
   0  12  24     2605.08     2743.20    315.69 o
   2  12  24     2426.90     2256.03    114.48 o
   4  12  24     5055.26     5065.97    196.10 o
   6  12  24     3576.68     3505.18    181.54 o
   8  12  24     1241.64     1430.82    147.58 o
  -9  13  24     2410.63     2047.64    204.67 o
  -7  13  24     1116.30     1222.38    118.66 o
  -5  13  24     2543.30     2372.84    146.93 o
  -3  13  24        2.60      111.17     93.65 o
  -1  13  24     2416.20     2472.16    228.96 o
   1  13  24     5190.04     4934.25    198.19 o
   3  13  24      593.20      632.59    228.92 o
   5  13  24      395.54      506.02     90.65 o
   7  13  24     6681.79     6578.14    322.19 o
  -8  14  24       12.71       71.33     93.66 o
  -6  14  24     1083.76     1010.77    115.44 o
  -4  14  24     5791.50     5951.31    258.89 o
  -2  14  24       80.26      105.31    124.86 o
   0  14  24     5232.81     5236.79    225.81 o
   2  14  24     4127.72     3814.08    388.59 o
   4  14  24      437.15      443.41     88.29 o
   6  14  24     7017.90     7260.19    471.96 o
  -7  15  24    12565.67    12210.13    513.61 o
  -5  15  24     5733.66     5477.93    259.55 o
  -3  15  24       95.27       96.57     87.15 o
  -1  15  24    10364.35    10255.42    372.12 o
   1  15  24     4587.64     4716.01    464.93 o
   3  15  24     1330.50     1315.12    149.15 o
   5  15  24     7376.99     7018.02    347.96 o
  -4  16  24      401.13      518.94    101.74 o
  -2  16  24    10013.39     9168.84    359.92 o
   0  16  24     2115.15     2103.74    166.51 o
   2  16  24     1058.09      873.55    336.46 o
 -15   1  25     2506.51     2410.19    308.74 o
 -13   1  25      144.24      417.97    134.82 o
 -11   1  25     1146.92     1116.61    100.47 o
  -9   1  25     8152.20     8482.94    230.05 o
  -7   1  25     3102.05     3012.09     97.76 o
  -5   1  25    15131.57    14744.44    270.08 o
  -3   1  25    13012.60    12677.23    250.09 o
  -1   1  25     3579.52     3691.31    166.55 o
   1   1  25    10116.57    10617.25    181.75 o
   3   1  25      590.50      613.12     48.32 o
   5   1  25     1682.06     1861.93     95.57 o
   7   1  25    11657.03    12043.67    301.96 o
   9   1  25     1700.19     1984.72    437.08 o
  11   1  25     3004.84     3162.89    237.00 o
  13   1  25     9691.17    10470.88    537.62 o
 -14   2  25      875.19     1046.38    174.32 o
 -12   2  25     3853.17     3820.15    183.88 o
 -10   2  25    13850.85    14081.92    365.86 o
  -8   2  25      332.53      399.02     53.29 o
  -6   2  25    21033.11    20529.45    360.68 o
  -4   2  25     9131.46     9046.19    209.59 o
  -2   2  25     4914.28     5007.73    126.68 o
   0   2  25     8150.84     8492.79    152.75 o
   2   2  25    27732.74    29200.39    467.11 o
   4   2  25     2490.88     2454.49     93.34 o
   6   2  25      778.27     1009.92    138.74 o
   8   2  25     2870.57     3065.30    194.28 o
  10   2  25     6247.51     6805.54    273.48 o
  12   2  25        2.38      -13.10    149.14 o
 -15   3  25     1060.44     1010.83    162.88 o
 -13   3  25     2385.38     2791.48    215.61 o
 -11   3  25     7982.69     8652.84    555.33 o
  -9   3  25       13.94       52.03     49.05 o
  -7   3  25    21121.83    20809.87    420.41 o
  -5   3  25     7828.40     7757.72    181.70 o
  -3   3  25     3705.72     3766.22    121.44 o
  -1   3  25    24184.95    24737.45    366.41 o
   1   3  25       13.71       26.36     24.28 o
   3   3  25    10486.57    10638.39    305.55 o
   5   3  25    21107.94    21478.12    531.78 o
   7   3  25     1652.58     1817.45    107.59 o
   9   3  25    18646.16    20117.81   1031.79 o
  11   3  25     6874.63     7457.14    499.73 o
  13   3  25     2058.02     1962.40    226.68 o
 -14   4  25       77.86     -127.28    187.29 o
 -12   4  25    13772.55    14122.21    429.50 o
 -10   4  25    14157.90    14704.15    402.36 o
  -8   4  25        1.53       50.37     56.25 o
  -6   4  25    13440.60    13080.07    285.32 o
  -4   4  25    70837.48    69924.83   1176.14 o
  -2   4  25     3643.27     3518.65     95.59 o
   0   4  25    12713.59    13184.78    263.64 o
   2   4  25    19955.91    20311.39    415.32 o
   4   4  25    10459.32    10934.03    246.18 o
   6   4  25     9457.77     9732.11    305.49 o
   8   4  25    14619.75    15370.70    439.45 o
  10   4  25      427.58      783.87    152.61 o
  12   4  25      473.64      455.39    125.01 o
 -13   5  25     4084.10     4238.33    210.98 o
 -11   5  25        6.34      -57.09    110.99 o
  -9   5  25    13401.34    12688.42    356.02 o
  -7   5  25     4046.37     4047.38    151.17 o
  -5   5  25     1825.18     1787.73    225.48 o
  -3   5  25     3951.06     3881.17    131.23 o
  -1   5  25      786.25      785.97     76.66 o
   1   5  25    22873.90    23026.83    417.78 o
   3   5  25     1781.41     1725.16     86.72 o
   5   5  25      850.46      975.30     73.11 o
   7   5  25    31853.20    32217.47    927.21 o
   9   5  25      951.35     1164.78    138.20 o
  11   5  25      407.59      516.46    277.48 o
 -14   6  25      138.61      362.92    104.93 o
 -12   6  25     4552.38     4371.94    218.31 o
 -10   6  25    11892.30    11607.90    358.44 o
  -8   6  25     1879.46     1945.66    119.52 o
  -6   6  25    27376.38    26690.84    772.04 o
  -4   6  25    12245.55    12016.69    263.59 o
  -2   6  25     6808.33     6839.89    176.70 o
   0   6  25    25607.10    24745.30    415.55 o
   2   6  25    26462.91    26277.58    439.99 o
   4   6  25     1290.72     1295.86     88.29 o
   6   6  25     5383.97     5503.62    178.67 o
   8   6  25     4705.51     4462.13    333.10 o
  10   6  25     1690.51     1748.29    228.94 o
  12   6  25     5658.26     5982.10    548.24 o
 -13   7  25      361.88      506.95    145.67 o
 -11   7  25    11700.67    11659.34    419.25 o
  -9   7  25     6305.08     5955.65    215.94 o
  -7   7  25      985.45     1056.12    166.50 o
  -5   7  25     3043.54     3055.11    208.16 o
  -3   7  25    13610.75    13539.99    283.54 o
  -1   7  25      171.58      137.99     90.18 o
   1   7  25     3724.62     3594.60    120.04 o
   3   7  25    46139.89    46684.55    821.86 o
   5   7  25     1422.75     1426.90     97.13 o
   7   7  25       49.93      110.99     56.45 o
   9   7  25    13996.75    13814.91    708.38 o
  11   7  25      114.46     -118.31    118.31 o
 -12   8  25      782.38      737.25    135.00 o
 -10   8  25     5555.65     5300.43    350.47 o
  -8   8  25      842.47     1017.62    135.28 o
  -6   8  25     1118.41     1245.66     91.73 o
  -4   8  25    14504.38    13742.86    420.26 o
  -2   8  25      964.54     1116.58     80.81 o
   0   8  25    10305.74     9967.97    239.56 o
   2   8  25     6725.46     6419.04    174.86 o
   4   8  25      254.29      378.72     68.15 o
   6   8  25     5569.99     5491.96    193.42 o
   8   8  25     3052.82     3100.60    184.74 o
  10   8  25     3659.51     3391.83    217.96 o
 -11   9  25     1128.29     1294.03    208.44 o
  -9   9  25      758.60     1047.51    134.46 o
  -7   9  25    24962.57    24211.15    591.62 o
  -5   9  25       50.14       78.15    110.99 o
  -3   9  25     5094.51     4913.88    169.55 o
  -1   9  25    40964.99    40149.48    793.76 o
   1   9  25     2785.37     2709.13    197.75 o
   3   9  25      157.69      219.05     58.96 o
   5   9  25    32304.46    33086.21    715.62 o
   7   9  25     3357.61     3090.40    149.58 o
   9   9  25     1624.75     1556.58    430.13 o
 -12  10  25      302.92       18.29    291.35 o
 -10  10  25      344.46      233.50    124.46 o
  -8  10  25     3248.58     3410.54    171.78 o
  -6  10  25      347.67      240.85     66.04 o
  -4  10  25      163.28      125.10     61.38 o
  -2  10  25       20.92       86.35     83.24 o
   0  10  25     5629.10     5623.67    222.11 o
   2  10  25      657.35      624.53     71.00 o
   4  10  25     5686.99     5811.19    208.18 o
   6  10  25    15739.24    15984.30    429.74 o
   8  10  25       90.15      148.27     90.18 o
  10  10  25     6763.02     6931.42    424.32 o
 -11  11  25     6446.00     6323.29    406.97 o
  -9  11  25    23301.68    23918.58   1490.79 o
  -7  11  25    12139.96    12107.50    395.80 o
  -5  11  25     6588.90     6346.58    225.58 o
  -3  11  25    30374.89    29041.84    647.55 o
  -1  11  25    17525.63    17223.47    424.89 o
   1  11  25    16567.80    16759.46    934.37 o
   3  11  25    30400.07    31354.74    814.19 o
   5  11  25     4298.06     4410.53    186.26 o
   7  11  25     8436.42     8425.50    303.85 o
   9  11  25     7767.44     7968.23    430.34 o
 -10  12  25     1392.89     1025.05    138.24 o
  -8  12  25      423.07      494.07     93.48 o
  -6  12  25      283.12      338.46     83.24 o
  -4  12  25      102.56       87.61     62.88 o
  -2  12  25     3091.14     2660.61    141.82 o
   0  12  25       55.85       55.03     73.09 o
   2  12  25     1959.69     1796.39    106.60 o
   4  12  25    17186.54    16719.23    625.21 o
   6  12  25     3783.95     3962.09    196.26 o
   8  12  25        0.23        3.20     94.80 o
  -9  13  25     3906.71     3302.45    218.57 o
  -7  13  25    31888.29    30952.26    933.67 o
  -5  13  25       94.03       71.16     74.97 o
  -3  13  25     5616.42     5462.24    230.13 o
  -1  13  25    44564.23    43834.95   1155.44 o
   1  13  25      466.21      539.03     86.86 o
   3  13  25     4358.52     4239.70    208.18 o
   5  13  25    29793.19    29770.73    821.08 o
   7  13  25       29.10      -76.30    117.92 o
  -8  14  25     2127.74     1939.20    157.57 o
  -6  14  25       36.61      -25.21    135.27 o
  -4  14  25      869.09      859.37    204.65 o
  -2  14  25       34.68      -69.37    114.46 o
   0  14  25     4720.48     4781.95    224.83 o
   2  14  25      144.60      135.45     83.89 o
   4  14  25       50.20      143.90    194.23 o
   6  14  25     7176.96     6850.39    409.50 o
  -5  15  25     5883.98     5643.26    308.83 o
  -3  15  25    13981.18    13480.40    524.31 o
  -1  15  25     1069.62      806.36    116.59 o
   1  15  25      558.28      574.55    109.06 o
   3  15  25     7615.11     7766.08    319.61 o
  -2  16  25       29.29      110.99    110.99 o
   0  16  25      758.11      658.95    117.99 o
 -14   0  26     3123.26     3184.74    409.37 o
 -12   0  26    47814.85    50106.98   2228.83 o
 -10   0  26     1184.18     1429.11    111.00 o
  -8   0  26     1746.00     1769.15    131.82 o
  -6   0  26   162881.06   159050.64   3271.98 o
  -4   0  26     3511.61     3372.49    131.85 o
  -2   0  26     8706.44     8679.11    409.65 o
   0   0  26   125428.47   129980.06   4450.79 o
   2   0  26    10825.18    11048.99    291.68 o
   4   0  26     1804.19     2129.95    111.01 o
   6   0  26    60238.57    61849.93   1660.49 o
   8   0  26       29.10       69.37     83.24 o
  10   0  26     1125.64     1415.22    242.81 o
  12   0  26    12600.45    12832.01    867.97 o
 -15   1  26      680.80      526.62    211.58 o
 -13   1  26     2436.70     2634.13    207.79 o
 -11   1  26     1405.77     1670.61    322.60 o
  -9   1  26      217.94      257.57    104.05 o
  -7   1  26      214.72      257.04     44.15 o
  -5   1  26     5061.08     4943.18    122.40 o
  -3   1  26      220.49      242.79    121.39 o
  -1   1  26     7299.64     7403.04    210.62 o
   1   1  26    16021.77    16401.31    323.11 o
   3   1  26      286.32      302.51     40.97 o
   5   1  26    17484.35    18127.55    351.95 o
   7   1  26    33558.86    34232.34    718.16 o
   9   1  26       31.47       26.76     66.59 o
  11   1  26    13125.92    13957.80    620.79 o
 -14   2  26     6260.51     6556.24    360.89 o
 -12   2  26     8905.31     8614.96    299.43 o
 -10   2  26    16355.15    16174.23    422.37 o
  -8   2  26    32532.60    32320.33    640.09 o
  -6   2  26    15939.97    15282.25    297.20 o
  -4   2  26    26783.10    25912.04    526.32 o
  -2   2  26    42328.07    41882.71    707.17 o
   0   2  26    24178.77    25130.10    405.70 o
   2   2  26    16694.36    17055.90    416.93 o
   4   2  26    32043.12    33237.01    573.52 o
   6   2  26     3660.78     3766.92    149.59 o
   8   2  26    10076.79    10923.41    298.55 o
  10   2  26    12606.76    13253.83    649.27 o
  12   2  26      107.35       50.20    107.52 o
 -13   3  26     5686.73     5765.00    360.88 o
 -11   3  26       53.34      174.23     82.95 o
  -9   3  26    10768.60    10843.41    309.20 o
  -7   3  26       44.60      112.91     55.49 o
  -5   3  26       92.78       94.26     39.78 o
  -3   3  26     6817.43     7023.01    166.75 o
  -1   3  26       69.69      117.18     52.03 o
   1   3  26    31387.83    32018.24    515.00 o
   3   3  26     5742.33     5736.10    141.20 o
   5   3  26     3118.77     3391.41    134.86 o
   7   3  26     9795.22    10742.76    718.59 o
   9   3  26     4300.49     4914.00    416.36 o
  11   3  26     8791.78     9327.45    458.77 o
 -14   4  26     1203.62     1026.51    144.89 o
 -12   4  26    11290.76    11345.90    389.18 o
 -10   4  26      314.06      356.92     80.82 o
  -8   4  26       25.38       53.60     53.29 o
  -6   4  26    18506.17    18189.58    380.93 o
  -4   4  26     1478.06     1490.37    100.60 o
  -2   4  26      462.19      469.55     49.95 o
   0   4  26    24617.01    24250.00    400.77 o
   2   4  26     8601.52     8808.55    220.76 o
   4   4  26     1770.79     1858.11    201.20 o
   6   4  26    12290.26    12617.07    314.28 o
   8   4  26     8554.96     8873.76    440.81 o
  10   4  26     2035.29     2359.33    190.79 o
  12   4  26     3404.26     3292.48    641.82 o
 -13   5  26     1367.50     1585.43    141.25 o
 -11   5  26     2759.78     2751.26    157.00 o
  -9   5  26    12481.61    12149.55    409.73 o
  -7   5  26    12747.56    12093.92    336.16 o
  -5   5  26    16175.84    15242.64    340.15 o
  -3   5  26    21444.33    21422.15    712.58 o
  -1   5  26     3431.20     3554.65    187.36 o
   1   5  26     1685.88     1550.81     68.68 o
   3   5  26    26063.67    25757.29    587.67 o
   5   5  26      547.11      488.85     71.00 o
   7   5  26     8624.59     9144.22    355.66 o
   9   5  26      294.16       75.85    190.76 o
  11   5  26      807.14      858.97    153.06 o
 -14   6  26      143.42      215.81    130.00 o
 -12   6  26     2359.29     2427.12    166.80 o
 -10   6  26     6232.42     6079.57    237.98 o
  -8   6  26      594.77      465.42     79.94 o
  -6   6  26     1220.41     1289.24    115.00 o
  -4   6  26     1944.79     1928.28     87.90 o
  -2   6  26    15904.03    15793.46    326.55 o
   0   6  26     7617.38     7469.06    169.30 o
   2   6  26      499.39      471.31     53.29 o
   4   6  26    27926.57    28245.47    584.69 o
   6   6  26     2442.23     2349.26    143.30 o
   8   6  26     3598.01     3763.58    287.96 o
  10   6  26    19732.91    19280.37    829.59 o
 -13   7  26     1204.50     1217.09    129.92 o
 -11   7  26     4741.56     4812.45    454.53 o
  -9   7  26    27340.98    26873.02    663.71 o
  -7   7  26     1393.91     1338.62    111.49 o
  -5   7  26     1396.87     1435.76    107.53 o
  -3   7  26    38675.14    36964.25    681.58 o
  -1   7  26    10634.65    10391.66    260.24 o
   1   7  26     2369.42     2474.90    136.04 o
   3   7  26    17869.90    18167.15    371.82 o
   5   7  26     4311.33     4457.84    164.33 o
   7   7  26      422.85      394.93    249.73 o
   9   7  26    10521.77    11032.06    534.59 o
  11   7  26      403.70      417.85    128.33 o
 -12   8  26      102.89      -50.33    110.99 o
 -10   8  26      129.79      132.57    180.36 o
  -8   8  26     5648.02     5549.29    252.75 o
  -6   8  26     1217.16     1148.91     90.14 o
  -4   8  26     9106.08     8449.27    245.62 o
  -2   8  26     2728.54     2808.16    211.62 o
   0   8  26     1076.46     1165.97    190.78 o
   2   8  26    45562.44    45754.89    787.81 o
   4   8  26      127.35      148.72     61.17 o
   6   8  26      507.17      515.52     75.91 o
   8   8  26    18449.22    18121.21    616.73 o
  10   8  26     4120.81     3627.21    388.58 o
 -11   9  26     5046.50     5489.16    295.11 o
  -9   9  26     6046.90     5214.34    278.11 o
  -7   9  26     8445.43     7819.88    308.44 o
  -5   9  26     4918.12     4393.69    197.78 o
  -3   9  26    13044.73    12202.09    318.65 o
  -1   9  26     9010.55     9042.40    239.36 o
   1   9  26     2662.02     2893.28    115.01 o
   3   9  26     8609.63     8568.91    221.83 o
   5   9  26    10051.16    10138.05    284.61 o
   7   9  26      175.42      149.25     78.18 o
   9   9  26     2353.03     2358.25    180.93 o
 -10  10  26     1870.26     2212.19    378.11 o
  -8  10  26      220.24      159.91     83.89 o
  -6  10  26     3615.88     3441.03    159.68 o
  -4  10  26      156.82      194.02     90.18 o
  -2  10  26     1461.74     1313.85    145.69 o
   0  10  26    13251.93    12552.85    318.64 o
   2  10  26      114.40      156.08     63.77 o
   4  10  26     7250.43     6994.63    232.79 o
   6  10  26     2703.75     2852.79    211.62 o
   8  10  26     1833.47     1812.42    534.20 o
 -11  11  26        4.79       64.74    138.73 o
  -9  11  26      940.91      784.89    132.44 o
  -7  11  26      261.05      299.99     87.46 o
  -5  11  26      440.15      478.34    232.39 o
  -3  11  26     5375.34     5149.13    256.78 o
  -1  11  26        1.74       14.43     61.17 o
   1  11  26      687.40      708.46     90.18 o
   3  11  26     2898.64     2676.37    121.61 o
   5  11  26       97.85      139.37     75.61 o
   7  11  26        8.23       15.89     74.96 o
 -10  12  26      222.23      187.76    109.63 o
  -8  12  26     1096.35     1207.91    135.28 o
  -6  12  26     3176.50     3175.92    170.30 o
  -4  12  26      159.24      164.92     93.65 o
  -2  12  26     5370.98     4906.99    451.09 o
   0  12  26     7597.61     7365.73    249.71 o
   2  12  26      561.83      680.27     89.85 o
   4  12  26     5176.15     4985.73    360.86 o
   6  12  26     3258.95     3267.99    353.86 o
  -9  13  26     2712.50     2728.18    220.53 o
  -7  13  26      476.70      594.23    235.86 o
  -5  13  26      621.78      624.84     99.80 o
  -3  13  26     7811.30     7223.75    277.65 o
  -1  13  26       50.99      105.35     74.42 o
   1  13  26     1161.78     1150.29    118.00 o
   3  13  26     4719.31     4808.59    215.90 o
   5  13  26      626.73      609.55     97.74 o
  -6  14  26       38.39       86.94     97.18 o
  -4  14  26     6996.90     6788.70    276.73 o
  -2  14  26     1348.57     1440.31    128.27 o
   0  14  26      441.50      453.80     99.87 o
   2  14  26     7126.42     7113.18    280.03 o
   4  14  26        0.35        2.48     68.15 o
  -5  15  26     5310.32     4559.31    270.64 o
  -3  15  26     6483.26     6284.50    468.47 o
  -1  15  26     8580.63     8484.94    386.51 o
   1  15  26     3669.50     3833.78    210.64 o
   3  15  26     1187.14     1045.58    129.21 o
 -13   1  27     4274.07     4512.03    267.89 o
 -11   1  27     1355.04     1136.67    107.92 o
  -9   1  27     9008.08     9369.37    228.23 o
  -7   1  27    10858.70    10624.89    235.53 o
  -5   1  27      202.52      280.06     51.33 o
  -3   1  27    10980.01    11222.51    233.26 o
  -1   1  27     2122.02     2193.03    142.23 o
   1   1  27       13.52      192.29     36.54 o
   3   1  27    16450.38    17227.35    528.07 o
   5   1  27     2309.89     2418.90    101.63 o
   7   1  27     4860.35     5068.29    181.37 o
   9   1  27     9852.76    10462.53    416.55 o
  11   1  27      386.32      371.77    119.58 o
 -14   2  27     6395.06     7156.36    347.64 o
 -12   2  27     5017.45     5016.32    392.09 o
 -10   2  27     6090.99     5879.95    213.44 o
  -8   2  27    10181.32    10012.94    364.53 o
  -6   2  27    12254.95    12147.76    272.00 o
  -4   2  27     1462.51     1417.67     85.74 o
  -2   2  27    17015.56    17510.08    562.88 o
   0   2  27     9025.88     9272.36    205.02 o
   2   2  27     1247.77     1424.90     76.52 o
   4   2  27     5403.94     5990.96    153.40 o
   6   2  27    11226.18    12035.38    347.20 o
   8   2  27      306.52      321.66    114.46 o
  10   2  27       82.60      133.15     87.88 o
  12   2  27     1019.88     1164.34    301.77 o
 -13   3  27      126.07       40.91    120.10 o
 -11   3  27     8214.94     8567.87    284.56 o
  -9   3  27       55.19      147.61     61.17 o
  -7   3  27     2005.57     2194.33     98.35 o
  -5   3  27    13994.75    13715.80    296.62 o
  -3   3  27     4961.42     4980.53    140.05 o
  -1   3  27    12463.23    12372.72    282.37 o
   1   3  27    10133.74    10470.58    252.83 o
   3   3  27     8215.74     8452.83    624.81 o
   5   3  27    26602.09    28388.80   1098.77 o
   7   3  27     3195.40     3173.78    139.77 o
   9   3  27     2289.73     2620.91    164.27 o
  11   3  27    17707.14    18745.48    835.04 o
 -14   4  27    10181.78    10249.02    451.93 o
 -12   4  27     2865.70     2627.91    270.59 o
 -10   4  27      843.50      848.19    102.66 o
  -8   4  27    40199.57    41453.09    874.84 o
  -6   4  27     6402.32     6181.39    176.68 o
  -4   4  27     6119.33     5883.27    163.43 o
  -2   4  27    21904.60    21102.34    447.27 o
   0   4  27    39248.35    38873.42    617.91 o
   2   4  27      475.81      520.91    110.99 o
   4   4  27    15561.01    16383.13    337.18 o
   6   4  27     5772.18     5935.94    223.39 o
   8   4  27     2084.48     2514.19    294.86 o
  10   4  27     2179.99     2416.67    444.03 o
 -13   5  27     4865.77     4708.17    249.67 o
 -11   5  27      123.50       60.45     83.24 o
  -9   5  27     4032.34     3862.04    284.51 o
  -7   5  27      529.58      606.13     79.94 o
  -5   5  27     2345.67     2532.77    120.12 o
  -3   5  27    28775.85    28930.25    580.20 o
  -1   5  27     1216.07     1272.74     75.92 o
   1   5  27     6739.84     6780.92    157.06 o
   3   5  27    32076.74    32429.90    580.10 o
   5   5  27    10347.89    11460.75    513.81 o
   7   5  27     2723.44     2866.96    503.03 o
   9   5  27    19925.27    20275.35    845.03 o
  11   5  27     6737.54     8042.27    520.53 o
 -12   6  27     3969.51     3883.70    210.98 o
 -10   6  27     8020.02     7826.43    282.20 o
  -8   6  27    11326.26    10659.30    316.67 o
  -6   6  27    12919.29    12234.91    382.64 o
  -4   6  27     2793.57     2945.85    270.60 o
  -2   6  27    29399.29    28952.50    619.70 o
   0   6  27     1766.37     1750.20    197.73 o
   2   6  27     2673.83     2764.46     98.12 o
   4   6  27     4739.90     4597.00    163.31 o
   6   6  27    10914.25    10540.16    416.61 o
   8   6  27     2880.89     3274.91    249.78 o
  10   6  27      342.39       41.62    117.93 o
 -13   7  27      736.40      911.84    232.39 o
 -11   7  27      151.43      181.03     75.91 o
  -9   7  27     4148.24     3862.05    212.25 o
  -7   7  27     1914.10     1646.16    136.03 o
  -5   7  27       91.07      130.68     97.11 o
  -3   7  27     6368.15     6258.19    343.58 o
  -1   7  27    27779.61    27594.69    532.93 o
   1   7  27     1165.20     1142.45     76.67 o
   3   7  27     1122.30     1092.73     74.97 o
   5   7  27    17842.70    18312.38    494.47 o
   7   7  27       14.67       29.54    124.86 o
   9   7  27      106.45     -104.05    104.05 o
 -12   8  27       63.71      216.55    123.94 o
 -10   8  27        2.70       74.61     86.21 o
  -8   8  27    12832.88    12743.33    428.92 o
  -6   8  27       26.32       20.81     76.30 o
  -4   8  27     2284.58     2318.13    123.96 o
  -2   8  27    10243.34    10183.18    295.09 o
   0   8  27     1315.51     1342.52     81.68 o
   2   8  27     7485.84     7356.37    193.41 o
   4   8  27     9066.21     8720.07    256.87 o
   6   8  27     4581.46     4853.48    242.88 o
   8   8  27     4106.27     4418.66    315.73 o
  10   8  27     2834.03     2646.05    308.75 o
 -11   9  27    15866.00    16797.01    652.88 o
  -9   9  27     3847.86     3255.77    215.01 o
  -7   9  27     2202.66     2458.21    176.60 o
  -5   9  27    31749.59    31058.34    956.51 o
  -3   9  27      404.74      291.53     67.59 o
  -1   9  27      150.66      301.31     97.11 o
   1   9  27    36091.41    36339.79    764.27 o
   3   9  27      281.98      321.55     61.53 o
   5   9  27     1255.97     1269.26    103.35 o
   7   9  27     6067.48     5961.59    275.90 o
   9   9  27       20.39       45.64    159.54 o
 -10  10  27        1.73      303.94    138.73 o
  -8  10  27       28.54      -47.79    287.87 o
  -6  10  27      493.56      513.13     82.96 o
  -4  10  27     6783.44     6737.16    233.05 o
  -2  10  27      185.25      116.73     61.38 o
   0  10  27      573.46      444.71     69.26 o
   2  10  27    14222.29    15082.25    458.66 o
   4  10  27      276.47      369.21    107.52 o
   6  10  27     7807.66     8139.19    284.55 o
   8  10  27    17471.19    17569.22   1257.31 o
  -9  11  27    11059.94    10635.59    472.36 o
  -7  11  27    11265.31    10368.52    442.52 o
  -5  11  27    21440.34    20057.44    528.37 o
  -3  11  27    30261.52    29267.88   1686.57 o
  -1  11  27    16099.22    15660.65    757.16 o
   1  11  27    10916.58    10798.92    354.11 o
   3  11  27    16652.51    16032.61    395.26 o
   5  11  27     5039.36     4888.62    215.74 o
   7  11  27     4816.15     4672.14    223.22 o
  -8  12  27       18.91      102.92    187.29 o
  -6  12  27      824.19      917.83    115.84 o
  -4  12  27      310.79      311.67    194.23 o
  -2  12  27      612.64      620.41     98.63 o
   0  12  27    10409.94    10495.17    314.30 o
   2  12  27     5825.42     5726.55    582.97 o
   4  12  27     1524.19     1583.41    121.47 o
   6  12  27     8861.26     8434.95    326.16 o
  -7  13  27       16.90      -75.12    107.52 o
  -5  13  27    34249.43    31544.86    933.18 o
  -3  13  27     3382.77     2969.53    175.46 o
  -1  13  27        3.24       94.57    100.58 o
   1  13  27    25828.05    25147.96    739.57 o
   3  13  27      416.85      306.02     84.90 o
   5  13  27      166.36      241.40     85.73 o
  -6  14  27     1062.01     1146.25    133.34 o
  -4  14  27     5551.74     5413.69    254.31 o
  -2  14  27       16.24        0.77    117.92 o
   0  14  27       57.43       11.10     73.09 o
   2  14  27    14126.58    13253.65    452.01 o
   4  14  27      553.85      802.53    353.79 o
  -3  15  27     2296.01     2038.04    164.83 o
  -1  15  27     3507.00     3074.32    194.38 o
   1  15  27     3352.27     3083.89    189.10 o
 -14   0  28     1697.87     1866.22    208.13 o
 -12   0  28      293.30      541.07    145.67 o
 -10   0  28    61986.98    61508.55   1576.25 o
  -8   0  28     4226.57     4205.28    187.36 o
  -6   0  28        0.97       13.87     55.49 o
  -4   0  28    75363.45    74751.26   1991.97 o
  -2   0  28    12304.32    13321.39    590.36 o
   0   0  28      139.89      450.89     62.43 o
   2   0  28    58506.65    61010.30   1346.64 o
   4   0  28        9.25      166.48     83.24 o
   6   0  28     1635.44     1803.81    159.57 o
   8   0  28    15993.53    15740.46    562.66 o
  10   0  28      157.25      242.79    145.67 o
 -13   1  28      161.34       53.18    319.09 o
 -11   1  28      418.09      374.59     82.96 o
  -9   1  28      651.11      623.86     61.17 o
  -7   1  28       66.04      173.73     76.30 o
  -5   1  28     3257.18     3172.31    109.66 o
  -3   1  28    14767.52    15335.98    343.44 o
  -1   1  28     3585.54     3419.93    176.95 o
   1   1  28    12101.54    12572.22    263.59 o
   3   1  28    41548.43    43512.47    700.90 o
   5   1  28     1872.06     2018.99    112.51 o
   7   1  28     6440.63     6711.72    215.78 o
   9   1  28    32513.58    34822.69   1050.00 o
  11   1  28     3788.99     4204.95    289.48 o
 -14   2  28    13622.59    13393.60   1565.91 o
 -12   2  28     6972.29     7024.11    324.50 o
 -10   2  28    14568.52    14569.82    394.78 o
  -8   2  28    35876.72    35827.45    719.29 o
  -6   2  28     7787.06     7792.74    195.15 o
  -4   2  28    27356.00    26118.61    555.52 o
  -2   2  28    28072.89    28708.44    572.29 o
   0   2  28     8597.83     9059.94    503.35 o
   2   2  28     9218.74     9608.58    193.95 o
   4   2  28    20018.87    21393.69    371.57 o
   6   2  28    12146.11    12701.42    357.64 o
   8   2  28      101.70       85.84     58.25 o
  10   2  28     2836.48     3149.18    263.66 o
 -13   3  28     2764.99     2665.01    202.64 o
 -11   3  28       46.64       37.85    131.80 o
  -9   3  28       50.44       81.98     53.29 o
  -7   3  28     7082.71     7037.02    201.80 o
  -5   3  28      878.66      858.06    131.81 o
  -3   3  28     9068.23     8916.09    209.57 o
  -1   3  28     3338.42     3699.03    155.29 o
   1   3  28     2429.29     2567.10    301.82 o
   3   3  28    10777.03    10966.82    276.04 o
   5   3  28    14152.72    14933.94    318.72 o
   7   3  28     5889.98     6199.43    211.02 o
   9   3  28    10013.78    10613.87    409.69 o
  11   3  28      381.60      795.29    170.84 o
 -12   4  28      450.34      376.33     90.65 o
 -10   4  28    14325.11    13459.32    404.96 o
  -8   4  28      277.05      246.68    149.14 o
  -6   4  28       40.54      144.58     46.40 o
  -4   4  28    23893.29    22947.17    512.91 o
  -2   4  28      455.07      587.07     66.08 o
   0   4  28     1476.90     1595.21    145.69 o
   2   4  28    19080.51    19967.39    486.47 o
   4   4  28     1668.22     1853.70    110.37 o
   6   4  28     1491.46     1550.75    103.02 o
   8   4  28     9301.84     9413.64    590.09 o
  10   4  28     4360.65     4346.22    350.43 o
 -13   5  28     3614.91     3378.85    217.30 o
 -11   5  28    13844.26    14233.74    493.36 o
  -9   5  28     2176.53     2200.79    149.17 o
  -7   5  28    15733.87    15196.88    390.30 o
  -5   5  28     2922.45     2786.95    127.28 o
  -3   5  28       61.82       90.18     49.05 o
  -1   5  28    27714.99    27888.92    519.73 o
   1   5  28    10233.43    10759.66    361.07 o
   3   5  28     6064.49     6025.98    168.43 o
   5   5  28     2408.85     2320.86    127.27 o
   7   5  28      769.25      901.41    104.06 o
   9   5  28     2211.31     2366.13    260.17 o
  11   5  28     3047.97     3172.23    262.17 o
 -12   6  28        8.01      -80.80     80.80 o
 -10   6  28     3680.09     3266.02    176.63 o
  -8   6  28       15.45       62.43    114.46 o
  -6   6  28    12348.18    11901.01    375.11 o
  -4   6  28     6602.92     6123.41    205.96 o
  -2   6  28       50.45       -1.54     43.33 o
   0   6  28    34324.01    34632.87    682.04 o
   2   6  28      291.66      486.30     69.26 o
   4   6  28     2593.92     2548.70    201.21 o
   6   6  28    26017.34    26252.44    708.53 o
   8   6  28        4.82      -69.37     90.18 o
  10   6  28      702.77     1015.84    135.00 o
 -11   7  28     5206.92     4895.18    275.03 o
  -9   7  28       85.90      264.33    249.72 o
  -7   7  28    25614.57    23739.93    685.53 o
  -5   7  28    20424.77    19479.05    555.12 o
  -3   7  28      355.04      243.16     46.41 o
  -1   7  28    22717.18    22471.62    437.45 o
   1   7  28    12284.15    12569.91    250.44 o
   3   7  28     3464.19     3660.15    132.20 o
   5   7  28    12483.04    12847.46    382.83 o
   7   7  28     1965.21     2124.96    169.37 o
   9   7  28     1057.42      970.77    163.03 o
 -12   8  28     1732.66     1916.25    202.68 o
 -10   8  28     1690.09     1708.80    161.63 o
  -8   8  28     3686.93     3704.35    216.49 o
  -6   8  28     1089.41     1218.87    112.90 o
  -4   8  28     2632.23     2293.64    142.47 o
  -2   8  28    20950.08    20172.21    410.39 o
   0   8  28      663.57      579.11     71.38 o
   2   8  28     2084.43     2245.93    104.71 o
   4   8  28    10818.74    10856.73    340.22 o
   6   8  28     9484.09    10328.59    628.28 o
   8   8  28     4466.66     4878.16    575.95 o
 -11   9  28     6361.15     6656.71    351.00 o
  -9   9  28     1346.98     1499.88    228.94 o
  -7   9  28     8021.12     7707.51    318.45 o
  -5   9  28    18835.90    17142.05    519.12 o
  -3   9  28      207.62      241.67     62.63 o
  -1   9  28     4074.66     3998.96    158.67 o
   1   9  28    12070.38    11798.86    319.05 o
   3   9  28        2.64      -26.24     54.98 o
   5   9  28      572.96      808.57    110.25 o
   7   9  28     6325.63     7059.98    312.89 o
   9   9  28      956.16      828.69    145.68 o
 -10  10  28     1937.71     1896.48    204.66 o
  -8  10  28       61.89       53.18    142.20 o
  -6  10  28     2528.82     2457.05    178.36 o
  -4  10  28     5700.03     5407.53    207.65 o
  -2  10  28     1046.62     1028.37     97.19 o
   0  10  28     6629.33     6378.69    239.45 o
   2  10  28      376.23      386.78     90.96 o
   4  10  28     1031.52     1036.64    152.62 o
   6  10  28     4443.73     5032.02    256.75 o
   8  10  28        2.86     -132.06    218.51 o
  -9  11  28       45.29      -20.25     89.85 o
  -7  11  28      457.44      487.38    120.61 o
  -5  11  28      232.42       69.80     76.66 o
  -3  11  28      398.99      574.89    117.93 o
  -1  11  28     3140.77     2773.71    156.12 o
   1  11  28      299.62      238.88    131.80 o
   3  11  28       58.33       41.09     61.53 o
   5  11  28      191.20      187.77     71.00 o
   7  11  28        6.37      -97.88    138.73 o
  -8  12  28      552.28      449.97    256.67 o
  -6  12  28     1796.35     1626.82    270.57 o
  -4  12  28     2124.05     2005.18    145.40 o
  -2  12  28     1573.92     1484.38    127.51 o
   0  12  28     1963.48     1987.45    136.51 o
   2  12  28     2401.24     2488.21    140.00 o
   4  12  28      753.31      821.73    100.47 o
   6  12  28     1495.12     1679.59    147.17 o
  -7  13  28     4064.08     3896.03    251.72 o
  -5  13  28        1.76      -64.84    163.01 o
  -3  13  28      946.20     1170.70    312.17 o
  -1  13  28     6308.51     6084.93    267.93 o
   1  13  28       30.25       -5.55    187.29 o
   3  13  28      582.07      418.34     88.29 o
   5  13  28      160.61      104.50     74.97 o
  -4  14  28       72.66       82.65     86.71 o
  -2  14  28     7453.54     6842.09    288.40 o
   0  14  28      172.95      152.98    183.82 o
   2  14  28      623.86      452.51    263.61 o
 -13   1  29     4795.10     5230.39    513.51 o
 -11   1  29     1255.12     1052.00    104.70 o
  -9   1  29     2895.52     3118.09    329.58 o
  -7   1  29     5133.97     5071.83    161.72 o
  -5   1  29      226.09      416.67    121.39 o
  -3   1  29     2227.53     2343.84    105.39 o
  -1   1  29    10321.29    10562.60    260.23 o
   1   1  29      237.01      315.28     49.05 o
   3   1  29    10401.47    11202.60    248.56 o
   5   1  29     9736.73    10015.65    279.71 o
   7   1  29       22.88       57.91     54.98 o
   9   1  29     2756.40     3063.00    187.01 o
  11   1  29      729.65      828.12    173.43 o
 -12   2  29     1719.61     1866.10    181.62 o
 -10   2  29     5628.97     5357.86    281.07 o
  -8   2  29       20.92        1.60     83.24 o
  -6   2  29     9806.48     9986.12    409.64 o
  -4   2  29     6558.76     6320.38    260.29 o
  -2   2  29     4152.43     4346.34    144.69 o
   0   2  29      264.82      334.13     58.25 o
   2   2  29    11283.60    11723.89    479.16 o
   4   2  29       13.31       36.76     62.43 o
   6   2  29       23.23       65.75    107.52 o
   8   2  29     1063.64     1020.70    135.28 o
  10   2  29     3069.48     3767.55    388.55 o
 -13   3  29       29.86      124.86    156.08 o
 -11   3  29     3059.60     3087.42    210.11 o
  -9   3  29     5063.67     4833.15    187.73 o
  -7   3  29     1496.55     1681.09    128.35 o
  -5   3  29    13269.79    13373.68    337.54 o
  -3   3  29      738.58      910.81     97.52 o
  -1   3  29     3354.37     3726.81    287.97 o
   1   3  29    29025.03    29153.90    859.10 o
   3   3  29      492.40      676.20     65.00 o
   5   3  29      317.39      321.74     69.37 o
   7   3  29    27164.68    27886.26    731.56 o
   9   3  29      527.58      895.64    166.56 o
  11   3  29      132.61        0.00    124.86 o
 -12   4  29    20698.10    20187.41    660.49 o
 -10   4  29    10684.14    10406.63    340.54 o
  -8   4  29      148.53      215.04     63.77 o
  -6   4  29     8915.53     8947.89    230.16 o
  -4   4  29    21027.07    20490.41    471.83 o
  -2   4  29      870.75      802.69    145.68 o
   0   4  29    12133.77    12604.89    430.58 o
   2   4  29     2834.60     2919.00    114.59 o
   4   4  29     6982.87     7116.39    213.15 o
   6   4  29      170.06      173.42     66.59 o
   8   4  29      900.47     1102.55    156.05 o
  10   4  29       13.54       55.49    180.35 o
 -13   5  29     2682.55     2750.74    190.58 o
 -11   5  29      772.10      948.03    116.51 o
  -9   5  29      512.17      554.24     87.89 o
  -7   5  29    15233.37    14559.59    428.81 o
  -5   5  29        5.17      -10.41     68.67 o
  -3   5  29     6109.31     5942.94    191.22 o
  -1   5  29    19216.62    19243.21    429.45 o
   1   5  29     5893.63     6406.00    176.67 o
   3   5  29     9220.34     9819.82    513.75 o
   5   5  29    14462.82    14522.84    328.72 o
   7   5  29     6832.47     6690.95    269.43 o
   9   5  29    11775.67    11787.72    547.28 o
 -12   6  29     5488.41     5360.64    346.99 o
 -10   6  29    10227.03    10109.48    461.68 o
  -8   6  29       81.44      231.95     76.66 o
  -6   6  29    22668.41    21340.30    948.80 o
  -4   6  29     8740.35     8286.88    260.34 o
  -2   6  29      657.85      527.66     79.78 o
   0   6  29     5148.55     5041.02    139.79 o
   2   6  29     9768.00     9744.92    236.79 o
   4   6  29     1100.87     1224.11    176.90 o
   6   6  29      619.29      757.88    107.79 o
   8   6  29      367.14      442.36    121.40 o
  10   6  29        8.02       42.72     92.81 o
 -11   7  29     2493.92     2749.14    232.43 o
  -9   7  29      306.91      119.82    131.80 o
  -7   7  29     5671.44     5444.67    322.72 o
  -5   7  29    17327.67    16056.63    479.20 o
  -3   7  29       97.28       82.41     93.65 o
  -1   7  29     1092.32     1163.54     86.72 o
   1   7  29    14651.09    14433.78    324.38 o
   3   7  29     4232.00     4080.45    164.86 o
   5   7  29        9.52      -76.30     76.30 o
   7   7  29    16793.61    16647.19    584.35 o
   9   7  29       17.86       69.71    100.46 o
 -10   8  29      206.01       97.11    116.54 o
  -8   8  29      362.27      336.34     94.80 o
  -6   8  29     6815.04     6473.59    371.33 o
  -4   8  29      463.13      307.57     74.97 o
  -2   8  29     1813.08     1691.40    159.57 o
   0   8  29    13599.63    13393.13    351.06 o
   2   8  29      847.17     1013.59     82.96 o
   4   8  29     2642.54     2934.05    190.80 o
   6   8  29     6830.49     7008.12    313.29 o
   8   8  29      195.02      255.50    112.89 o
 -11   9  29      104.45      209.39    142.20 o
  -9   9  29    19674.09    18158.97    693.17 o
  -7   9  29      976.33     1098.36    130.01 o
  -5   9  29     1495.23     1264.42    211.60 o
  -3   9  29    31902.87    30996.10   1839.91 o
  -1   9  29     1465.10     1654.85    118.00 o
   1   9  29      264.07      230.48     58.25 o
   3   9  29     8504.21     8449.28    388.74 o
   5   9  29       15.19       87.51     58.82 o
   7   9  29       14.85       35.81    110.99 o
 -10  10  29       69.66     -156.08    156.08 o
  -8  10  29     1831.03     1815.96    175.82 o
  -6  10  29      183.64      158.28     79.93 o
  -4  10  29      410.77      540.25    112.90 o
  -2  10  29    15255.20    14524.99    392.44 o
   0  10  29     3576.27     3382.56    155.32 o
   2  10  29      929.44     1160.31     91.66 o
   4  10  29    18026.18    17641.55    521.04 o
   6  10  29     5079.48     5598.89    399.02 o
  -9  11  29     6424.55     6824.98    461.52 o
  -7  11  29    27260.81    25477.31   1018.48 o
  -5  11  29     2994.17     2599.32    181.77 o
  -3  11  29     4295.79     3830.56    253.28 o
  -1  11  29    21534.58    19935.36    656.71 o
   1  11  29     1013.40      841.12    117.93 o
   3  11  29     2576.43     2818.92    166.52 o
   5  11  29     6211.53     5926.23    537.86 o
  -8  12  29      736.86      966.34    163.02 o
  -6  12  29     5267.88     5143.95    290.13 o
  -4  12  29     4724.86     4739.59    222.28 o
  -2  12  29     4884.85     4725.44    220.58 o
   0  12  29     7111.99     6754.20    367.86 o
   2  12  29     2436.93     2420.02    167.80 o
   4  12  29    21092.93    20447.62    541.89 o
  -5  13  29      441.00      337.27    152.61 o
  -3  13  29    19196.40    18133.58    588.49 o
  -1  13  29     2826.33     2439.31    162.44 o
   1  13  29      379.81      235.52     81.79 o
   3  13  29    11662.33    11542.45    392.29 o
  -4  14  29     1405.33     1798.14    423.18 o
  -2  14  29    10837.13    10316.31    381.05 o
   0  14  29     1892.87     1881.54    156.44 o
 -12   0  30     9032.66     8378.74    444.27 o
 -10   0  30     4500.95     4288.51    263.69 o
  -8   0  30    22157.08    21643.63    764.55 o
  -6   0  30    18109.75    18489.63    653.15 o
  -4   0  30     6524.41     6621.73    291.52 o
  -2   0  30    30482.66    30347.54    869.66 o
   0   0  30     1917.71     2206.27    111.01 o
   2   0  30    15439.40    16207.07    500.18 o
   4   0  30    10591.13    12005.22    416.61 o
   6   0  30      369.57      513.33    104.05 o
   8   0  30      919.03     1220.95    166.49 o
  10   0  30      132.69      201.17    180.36 o
 -13   1  30      675.49      514.75    221.99 o
 -11   1  30      751.40      677.32    115.84 o
  -9   1  30      859.26      636.46    131.81 o
  -7   1  30     6509.21     6084.00    205.96 o
  -5   1  30    13242.41    13330.54    346.21 o
  -3   1  30     1154.63     1194.60    190.78 o
  -1   1  30    35777.56    35566.27    728.46 o
   1   1  30    19564.64    20560.63    410.03 o
   3   1  30     1618.77     1806.76    107.53 o
   5   1  30    26947.95    27012.29    606.03 o
   7   1  30    21105.09    22356.87    545.38 o
   9   1  30     1607.95     1762.61    143.71 o
 -12   2  30    22499.25    20955.74    783.84 o
 -10   2  30     1178.29     1571.46    478.68 o
  -8   2  30     7176.99     6802.74    238.01 o
  -6   2  30    24646.22    24075.70    657.01 o
  -4   2  30      987.31     1002.46     83.39 o
  -2   2  30     2645.68     2750.96    142.48 o
   0   2  30    25452.12    25996.77    956.13 o
   2   2  30     7641.19     7972.03    364.44 o
   4   2  30       14.51       23.58     46.17 o
   6   2  30     3952.93     4063.65    171.73 o
   8   2  30     2101.38     2286.73    139.24 o
  10   2  30       41.32      -83.38     83.38 o
 -13   3  30      300.25      409.27    142.07 o
 -11   3  30     1375.94     1562.94    137.35 o
  -9   3  30     1300.65     1459.77    120.11 o
  -7   3  30     7070.51     6808.25    440.76 o
  -5   3  30     5896.59     5759.38    225.57 o
  -3   3  30       41.27       70.80     69.37 o
  -1   3  30     3760.85     3730.31    156.48 o
   1   3  30    21882.42    21805.70   1261.62 o
   3   3  30     1471.34     1616.58    173.44 o
   5   3  30    16309.63    16755.15    392.49 o
   7   3  30     6903.59     7231.63    825.95 o
   9   3  30        3.39      -54.39    135.27 o
 -12   4  30       82.62      -73.09     73.09 o
 -10   4  30     1031.33     1128.69    122.34 o
  -8   4  30    19269.04    19287.56    497.81 o
  -6   4  30       19.08      -27.75     66.59 o
  -4   4  30       62.88      118.49    142.20 o
  -2   4  30    28050.48    28553.24    701.32 o
   0   4  30     1073.71     1127.32     83.39 o
   2   4  30      432.56      459.15     75.91 o
   4   4  30    23685.86    23977.34    502.35 o
   6   4  30     2863.68     2849.30    163.05 o
   8   4  30     1944.20     2183.67    210.26 o
  10   4  30     8458.95     8449.46    460.67 o
 -11   5  30     5986.50     5538.41    617.67 o
  -9   5  30     7822.84     7720.47    406.07 o
  -7   5  30      999.98      983.01    104.94 o
  -5   5  30     5906.25     5859.39    399.07 o
  -3   5  30     9641.93     9907.76    270.02 o
  -1   5  30     1689.45     1776.75    291.39 o
   1   5  30     1027.78     1005.89     82.96 o
   3   5  30     6660.31     6660.94    412.98 o
   5   5  30      484.40      406.99     78.18 o
   7   5  30      980.44     1235.68    139.68 o
   9   5  30      579.79      707.84    169.96 o
 -12   6  30     1211.58     1125.20    148.31 o
 -10   6  30     4687.91     4539.62    249.00 o
  -8   6  30      601.00      461.46    100.80 o
  -6   6  30     2253.63     2114.76    159.90 o
  -4   6  30    20777.04    19556.10    646.33 o
  -2   6  30     2698.16     2528.13    124.46 o
   0   6  30       61.94      190.89     62.88 o
   2   6  30    23737.39    24181.63    851.57 o
   4   6  30     2831.01     3039.13    149.05 o
   6   6  30      590.07      568.48    163.02 o
   8   6  30    27765.73    28478.78   2019.68 o
 -11   7  30     8262.14     7851.50    368.49 o
  -9   7  30    17667.80    17424.95    602.69 o
  -7   7  30     1848.39     1886.59    155.26 o
  -5   7  30     7739.58     7110.19    336.66 o
  -3   7  30    10605.04     9448.12    319.83 o
  -1   7  30     5708.59     5309.25    270.67 o
   1   7  30     4895.38     4991.42    159.99 o
   3   7  30     1778.84     1950.27    117.66 o
   5   7  30      971.44      784.37    242.80 o
   7   7  30       73.13      113.99     90.64 o
   9   7  30       32.41      257.52    137.08 o
 -10   8  30      258.92      418.08    131.80 o
  -8   8  30     3895.15     3613.54    226.59 o
  -6   8  30    12797.81    10977.40    909.70 o
  -4   8  30     1188.36     1210.11    116.51 o
  -2   8  30     5116.18     4865.70    216.76 o
   0   8  30     4292.70     4016.92    326.15 o
   2   8  30    13977.95    13994.23    439.40 o
   4   8  30    15895.31    15787.57    429.90 o
   6   8  30     4588.82     4344.20    353.90 o
   8   8  30     2618.47     2546.64    357.31 o
  -9   9  30     8802.83     8084.78    385.19 o
  -7   9  30     1140.26     1313.02    232.40 o
  -5   9  30     1843.79     1813.87    284.45 o
  -3   9  30    16284.73    14832.98    559.19 o
  -1   9  30      771.42      656.56     85.97 o
   1   9  30       12.61       12.14     93.65 o
   3   9  30     2051.89     1966.58    130.91 o
   5   9  30      409.62      451.91    131.80 o
   7   9  30      186.16      371.50    239.32 o
  -8  10  30     3436.84     3550.69    499.58 o
  -6  10  30     1313.61     1323.35    148.12 o
  -4  10  30     9832.17     9118.87    520.68 o
  -2  10  30       93.46       95.69     72.84 o
   0  10  30        1.08        0.00     54.98 o
   2  10  30    11236.92    10720.04    311.35 o
   4  10  30      154.43       98.01     70.38 o
   6  10  30      837.09      881.41    117.89 o
  -7  11  30     3137.81     2980.83    339.98 o
  -5  11  30     1659.93     1672.18    170.69 o
  -3  11  30      146.58      223.20     81.67 o
  -1  11  30      746.36      696.87    102.66 o
   1  11  30       69.62      208.47    180.35 o
   3  11  30      953.24     1002.01    100.59 o
   5  11  30     1102.67     1084.37    137.44 o
  -6  12  30      276.18       11.66    109.06 o
  -4  12  30     3289.33     3281.61    220.74 o
  -2  12  30      900.55      906.60    125.84 o
   0  12  30      122.30      163.01    211.57 o
   2  12  30     1539.98     1432.64    201.19 o
   4  12  30      150.30      100.58    128.33 o
  -5  13  30     2521.32     2653.79    239.36 o
  -3  13  30      116.52       30.72    187.29 o
  -1  13  30     1510.46     1443.15    128.99 o
   1  13  30       74.48       91.11     88.28 o
 -13   1  31      712.65      404.33    332.98 o
 -11   1  31     2956.81     2696.19    191.91 o
  -9   1  31      122.78      151.62     99.89 o
  -7   1  31     2306.55     2504.86    149.17 o
  -5   1  31     4930.19     4756.96    402.51 o
  -3   1  31      452.72      592.50     75.91 o
  -1   1  31    15199.46    15384.05    426.63 o
   1   1  31    12839.79    14174.83    638.94 o
   3   1  31      138.65      215.13     69.37 o
   5   1  31     8496.21     8606.25    333.21 o
   7   1  31      373.05      468.25     85.73 o
   9   1  31      756.26     1094.29    124.92 o
 -12   2  31     3124.54     2954.73    277.54 o
 -10   2  31     1522.77     1486.56    129.93 o
  -8   2  31     2566.14     2377.87    291.41 o
  -6   2  31     3401.03     3265.73    144.68 o
  -4   2  31      909.69      939.47    142.21 o
  -2   2  31     5695.86     6178.21    281.09 o
   0   2  31     6002.00     6270.48    343.56 o
   2   2  31     1960.78     2097.12    194.26 o
   4   2  31       12.18      -57.72     57.72 o
   6   2  31     4584.78     5189.09    527.40 o
   8   2  31     1142.82     1336.55    135.28 o
  10   2  31      115.05      169.80    112.50 o
 -11   3  31       83.45       99.89    109.63 o
  -9   3  31    13960.27    14100.60    843.81 o
  -7   3  31       24.44       69.61     79.77 o
  -5   3  31       14.01       47.17     69.37 o
  -3   3  31    41697.67    42338.44   1148.99 o
  -1   3  31      281.20      354.04     68.01 o
   1   3  31     1157.10     1251.26     92.82 o
   3   3  31    35075.56    35760.61   1207.33 o
   5   3  31     5726.32     5947.26    340.07 o
   7   3  31     1109.53     1305.17    260.15 o
   9   3  31    13828.73    14234.47    632.93 o
 -12   4  31     1023.14      959.12    149.15 o
 -10   4  31     1614.33     1386.90    135.28 o
  -8   4  31    16422.32    15275.40    635.61 o
  -6   4  31     5804.34     5212.39    360.89 o
  -4   4  31     2974.56     2854.70    215.10 o
  -2   4  31     1811.58     1828.37    128.15 o
   0   4  31    11124.25    11326.54    289.19 o
   2   4  31      333.25      517.48     74.97 o
   4   4  31     1998.09     2055.09    120.12 o
   6   4  31     1817.07     2184.06    139.75 o
   8   4  31     2926.35     3198.14    457.93 o
 -11   5  31     6401.39     6347.60    721.79 o
  -9   5  31      565.00      745.45    117.42 o
  -7   5  31     9687.42     9377.00    345.42 o
  -5   5  31     9126.05     8062.85    302.83 o
  -3   5  31     6663.68     6362.87    252.78 o
  -1   5  31    25303.60    24615.73    910.81 o
   1   5  31     5363.50     5572.56    392.11 o
   3   5  31     2984.28     3012.34    137.38 o
   5   5  31    28299.60    28437.08   1453.29 o
   7   5  31     2164.05     2062.10    312.21 o
   9   5  31     1911.22     1980.41    263.63 o
 -10   6  31     3832.88     4290.23    251.72 o
  -8   6  31     8178.36     7820.35    485.90 o
  -6   6  31      650.09      605.98    112.50 o
  -4   6  31      747.51      940.96    208.11 o
  -2   6  31    12011.83    11849.86    572.90 o
   0   6  31      341.42      527.79    176.89 o
   2   6  31      208.58      264.78     54.98 o
   4   6  31      102.21      127.53    124.86 o
   6   6  31       59.61       75.91     77.64 o
   8   6  31      179.30      -98.02    101.73 o
 -11   7  31     5081.55     4837.40    296.75 o
  -9   7  31     8293.96     7743.76    375.07 o
  -7   7  31       47.03      176.78    117.92 o
  -5   7  31     3042.96     2907.63    175.84 o
  -3   7  31     7319.54     6302.38    381.76 o
  -1   7  31     4494.85     4392.66    235.94 o
   1   7  31     1257.09     1152.18     99.76 o
   3   7  31    19154.69    18806.35   1313.20 o
   5   7  31      975.07     1039.00    110.36 o
   7   7  31     1751.27     1649.36    163.03 o
 -10   8  31     2654.36     2341.84    228.96 o
  -8   8  31     1102.92      859.40    139.68 o
  -6   8  31      338.05      147.99     93.31 o
  -4   8  31    11378.37    11129.50    586.72 o
  -2   8  31      160.52      198.31     82.95 o
   0   8  31     1691.85     1796.86    166.50 o
   2   8  31     6440.87     6650.36    232.11 o
   4   8  31        0.17      -90.18     90.18 o
   6   8  31     3915.72     3948.77    378.17 o
   8   8  31     6107.52     6029.46    309.39 o
  -9   9  31     6789.50     7119.08    375.02 o
  -7   9  31    15887.73    15017.87    774.45 o
  -5   9  31     1318.45     1205.88    141.13 o
  -3   9  31      927.64     1084.23    385.02 o
  -1   9  31     8818.03     8214.09    326.65 o
   1   9  31      210.67      159.55     90.18 o
   3   9  31      819.79     1177.55    113.33 o
   5   9  31     9621.78     9467.42    330.08 o
   7   9  31     3895.23     4213.65    223.95 o
  -8  10  31      792.44      713.96    142.21 o
  -6  10  31    14716.87    13183.96    538.43 o
  -4  10  31     8753.29     7646.60    451.21 o
  -2  10  31       27.21      108.39    121.39 o
   0  10  31    16026.40    15769.83    868.25 o
   2  10  31    18671.29    18582.30    798.95 o
   4  10  31      614.63      626.27    197.70 o
   6  10  31    19048.72    18417.11   1986.89 o
  -7  11  31      672.52      656.85    139.98 o
  -5  11  31    24696.99    22868.73    768.14 o
  -3  11  31      270.17      236.16    110.28 o
  -1  11  31      172.64      209.33     81.67 o
   1  11  31     9090.16     8723.80    586.59 o
   3  11  31      307.63      348.14     88.51 o
   5  11  31     1220.01     1642.05    146.91 o
  -6  12  31     3799.64     3481.30    252.70 o
  -4  12  31    12751.13    11391.92    470.11 o
  -2  12  31      146.90      -12.02    145.67 o
   0  12  31    16223.10    15957.67   1371.79 o
   2  12  31    18520.04    17332.63    553.17 o
  -3  13  31     3734.91     3408.82    274.23 o
  -1  13  31     5165.00     4406.18    224.83 o
   1  13  31      298.98      184.93    107.58 o
 -12   0  32     7045.20     6551.90    603.83 o
 -10   0  32    15291.99    17467.90   1069.60 o
  -8   0  32    15127.40    15495.93    611.22 o
  -6   0  32    12062.94    11867.55    479.15 o
  -4   0  32      775.19      894.89    117.93 o
  -2   0  32    27230.75    27809.71    813.64 o
   0   0  32    14018.91    15447.14    750.13 o
   2   0  32       52.99       34.68     83.24 o
   4   0  32     2318.35     2712.79    187.33 o
   6   0  32      703.31      818.58    138.74 o
   8   0  32     2840.09     2893.26    235.90 o
 -11   1  32     4389.60     4295.10    289.00 o
  -9   1  32     6297.14     6602.35    322.73 o
  -7   1  32       96.22      187.29     62.43 o
  -5   1  32    19822.21    20352.29    559.06 o
  -3   1  32    21706.59    21798.10    497.38 o
  -1   1  32      174.16      352.56    201.17 o
   1   1  32    30027.10    30794.95    785.08 o
   3   1  32    37916.83    38538.94    956.57 o
   5   1  32      389.32      441.90     92.42 o
   7   1  32    14740.37    14822.02    510.05 o
   9   1  32    17422.13    18573.14    807.45 o
 -12   2  32      582.85      401.09    171.53 o
 -10   2  32    20371.31    20020.38    692.82 o
  -8   2  32       64.98      120.84     75.58 o
  -6   2  32       54.37       95.61     54.98 o
  -4   2  32    35043.86    35249.35    889.51 o
  -2   2  32     2540.47     2524.71    159.58 o
   0   2  32     1283.45     1382.28    112.38 o
   2   2  32     6213.73     6271.99    225.57 o
   4   2  32     2068.13     2197.71    150.09 o
   6   2  32       23.77       50.69     93.65 o
   8   2  32       61.25       84.69     95.48 o
 -11   3  32      801.65      876.02    117.42 o
  -9   3  32     5443.59     5271.44    367.81 o
  -7   3  32     1712.93     1602.61    159.57 o
  -5   3  32      970.87     1144.69    107.79 o
  -3   3  32    21343.99    21403.13    587.36 o
  -1   3  32     1321.05     1250.04    114.22 o
   1   3  32     5123.39     5459.77    530.90 o
   3   3  32    10164.42    10571.83    286.41 o
   5   3  32     1068.77      960.81    221.99 o
   7   3  32     8082.06     7855.18    335.13 o
   9   3  32    11093.71    11720.16    574.33 o
 -10   4  32      135.26       -0.63     75.61 o
  -8   4  32     1244.53     1160.22    126.63 o
  -6   4  32    17899.52    17000.66    660.02 o
  -4   4  32      145.52      158.68     69.37 o
  -2   4  32      250.46      224.87    128.33 o
   0   4  32    24999.41    25132.35    667.00 o
   2   4  32     1212.44     1485.70    105.38 o
   4   4  32      276.74      325.39     90.18 o
   6   4  32    14621.73    14697.43   1090.39 o
   8   4  32     2205.04     1907.85    159.15 o
 -11   5  32     2066.71     1745.92    191.67 o
  -9   5  32     3082.22     2798.26    527.32 o
  -7   5  32     8653.09     8195.67    454.69 o
  -5   5  32      432.59      215.04     97.12 o
  -3   5  32      236.91      221.35     79.94 o
  -1   5  32     5296.31     5847.17    279.72 o
   1   5  32       74.39      123.97    152.61 o
   3   5  32     3587.01     3535.37    152.10 o
   5   5  32       98.35      129.77     58.25 o
   7   5  32      847.86      897.66    123.94 o
 -10   6  32     2780.21     2651.62    207.43 o
  -8   6  32    13076.89    13580.43    491.34 o
  -6   6  32     3124.30     2992.50    180.04 o
  -4   6  32     2221.75     2338.11    194.26 o
  -2   6  32    27600.85    27188.82    732.85 o
   0   6  32     7506.10     7488.33    513.65 o
   2   6  32     9728.80    10124.27    656.07 o
   4   6  32    26913.90    27896.05    754.26 o
   6   6  32     5207.38     5052.54    277.59 o
   8   6  32     4503.09     4487.25    489.21 o
  -9   7  32      935.61     1006.48    141.13 o
  -7   7  32     5498.44     5099.15    728.69 o
  -5   7  32    11570.29    10753.14    913.07 o
  -3   7  32     1312.91     1179.37    145.69 o
  -1   7  32     1892.61     2004.02    149.08 o
   1   7  32     2500.23     2541.65    201.21 o
   3   7  32      365.22      477.82     96.37 o
   5   7  32       57.11      100.15    159.54 o
   7   7  32      206.50      148.38    138.74 o
 -10   8  32     7739.93     7149.15    624.68 o
  -8   8  32     1751.57     1789.61    169.81 o
  -6   8  32    14883.91    14529.53    770.93 o
  -4   8  32      993.62      973.88    249.74 o
  -2   8  32     5808.26     5559.04    333.13 o
   0   8  32    24624.15    23634.31   1167.81 o
   2   8  32     3797.65     3941.13    214.29 o
   4   8  32     2375.59     2487.20    149.95 o
   6   8  32    25305.40    24056.50    686.23 o
  -9   9  32       90.82      172.77    104.69 o
  -7   9  32    10921.11     9806.57    444.11 o
  -5   9  32     5277.71     4565.86    478.84 o
  -3   9  32       31.10      118.74     83.24 o
  -1   9  32     4057.12     4218.94    298.38 o
   1   9  32     2734.84     2754.49    242.84 o
   3   9  32     2634.97     2381.13    152.64 o
   5   9  32      623.61      651.82    263.61 o
  -8  10  32     6953.63     6237.95    338.51 o
  -6  10  32        4.42      -41.62    173.42 o
  -4  10  32      227.15      391.84    142.20 o
  -2  10  32     7530.20     6816.34    406.05 o
   0  10  32      568.08      464.78    138.74 o
   2  10  32     3331.61     3090.83    610.59 o
   4  10  32    15531.30    14683.59    467.81 o
  -5  11  32      409.65      569.43    239.32 o
  -3  11  32        2.88       42.43     98.70 o
  -1  11  32       10.98      -97.11     97.11 o
   1  11  32      234.36      152.61    117.93 o
   3  11  32      711.98      519.61    433.57 o
  -4  12  32      419.24      144.58    134.64 o
  -2  12  32     2595.70     2441.35    398.94 o
   0  12  32     1388.28     1270.08    149.15 o
   2  12  32      468.06      201.17    159.55 o
 -11   1  33     1297.54     1389.93    189.62 o
  -9   1  33     5121.77     4766.31    430.26 o
  -7   1  33     1899.68     2056.06    138.76 o
  -5   1  33    18088.96    18360.39    538.65 o
  -3   1  33     6290.38     6527.07    252.89 o
  -1   1  33     2105.63     2157.72    140.78 o
   1   1  33     5063.23     5699.30    225.78 o
   3   1  33      203.74      312.16     95.48 o
   5   1  33      494.12      798.74    169.96 o
   7   1  33     9145.44     9764.37    621.30 o
   9   1  33     1951.76     2201.26    209.99 o
 -10   2  33     1873.59     1542.01    206.38 o
  -8   2  33       48.24      -65.20     92.35 o
  -6   2  33     6079.19     5714.05    254.14 o
  -4   2  33      783.20      912.17    112.90 o
  -2   2  33     1599.24     1764.03    190.79 o
   0   2  33      301.60      343.27    253.20 o
   2   2  33     1485.85     1585.22    125.77 o
   4   2  33      838.46     1142.23    122.91 o
   6   2  33      496.54      493.66    176.89 o
   8   2  33      212.00      348.05    112.50 o
 -11   3  33       31.08      -87.15     87.15 o
  -9   3  33      701.31      719.70    109.06 o
  -7   3  33    22624.70    22949.20    854.86 o
  -5   3  33      303.55      382.22    312.16 o
  -3   3  33     6125.24     5982.02    238.46 o
  -1   3  33    24452.36    25286.47   1630.21 o
   1   3  33     4616.41     4856.16    548.22 o
   3   3  33     5947.63     6244.80    301.78 o
   5   3  33     8992.68     9365.92    374.86 o
   7   3  33     3607.38     4014.69    232.10 o
 -10   4  33     7199.74     7398.80    430.32 o
  -8   4  33       19.52       83.24     90.18 o
  -6   4  33     1349.48     1567.87    187.31 o
  -4   4  33    12488.04    12758.61    999.98 o
  -2   4  33     2894.74     2827.09    193.75 o
   0   4  33      600.96      522.17    114.46 o
   2   4  33      281.27      328.84    152.61 o
   4   4  33     3103.82     3499.31    156.77 o
   6   4  33     1036.35     1146.70    162.96 o
   8   4  33      304.41      186.82    141.24 o
 -11   5  33    11342.57    10858.69    826.20 o
  -9   5  33     1408.66     1263.10    152.69 o
  -7   5  33     1909.58     1678.94    194.26 o
  -5   5  33    27255.74    26664.61    924.74 o
  -3   5  33     1744.48     2106.78    232.41 o
  -1   5  33     2739.21     2638.77    196.06 o
   1   5  33    44313.81    45254.26   1754.78 o
   3   5  33      306.45      343.23    176.89 o
   5   5  33      956.41      854.91    125.01 o
   7   5  33    25579.06    25994.11   1051.69 o
 -10   6  33     1228.53     1064.57    155.25 o
  -8   6  33      161.21      155.61    110.99 o
  -6   6  33     9195.67     9489.78    479.00 o
  -4   6  33      378.41      180.36    131.80 o
  -2   6  33       36.28      172.53    100.58 o
   0   6  33      776.83      752.58    117.93 o
   2   6  33      428.70      350.88     79.94 o
   4   6  33        3.08      -81.93     81.93 o
   6   6  33       67.46      -13.87    104.05 o
  -9   7  33     5398.01     4824.51    343.51 o
  -7   7  33     6424.30     6366.00    527.47 o
  -5   7  33     1883.34     1436.12    180.38 o
  -3   7  33    11185.44    10928.73    499.92 o
  -1   7  33    11948.74    12477.25   1249.88 o
   1   7  33      246.83      257.15     68.67 o
   3   7  33     9409.64     9808.75    524.13 o
   5   7  33    14204.21    13966.94    930.59 o
   7   7  33     1081.97     1030.74    152.62 o
  -8   8  33     8400.87     7566.76    369.44 o
  -6   8  33     1291.20     1114.17    176.90 o
  -4   8  33      871.69      853.27    145.68 o
  -2   8  33    12884.36    13068.98    597.20 o
   0   8  33      949.73      506.42    221.99 o
   2   8  33     1137.71     1287.44    280.96 o
   4   8  33     9844.54    10434.17    408.35 o
   6   8  33       22.63       59.74     70.38 o
  -7   9  33     2709.52     2286.83    200.43 o
  -5   9  33     3149.21     2586.40    239.38 o
  -3   9  33      262.06      -13.87    110.99 o
  -1   9  33     2353.16     2018.96    208.14 o
   1   9  33    11682.16    11602.34    555.47 o
   3   9  33     2315.90     2183.49    232.42 o
   5   9  33      304.55      339.01     91.11 o
  -6  10  33      735.89      620.91    129.92 o
  -4  10  33     7120.68     6168.25    395.62 o
  -2  10  33    12893.90    12554.69    624.96 o
   0  10  33     2341.75     2102.21    228.95 o
   2  10  33    15288.60    13876.56    673.69 o
   4  10  33    11570.06    10871.41    385.13 o
  -5  11  33        6.58       67.05    308.68 o
  -3  11  33     7906.88     6717.38    419.93 o
  -1  11  33     1025.45     1033.65    180.37 o
   1  11  33     1295.54     1179.36    187.31 o
 -10   0  34     6769.97     5954.92    520.54 o
  -8   0  34       11.21      -83.24     83.24 o
  -6   0  34    27088.16    25940.99    883.01 o
  -4   0  34     4932.88     4975.75    263.71 o
  -2   0  34      476.65      485.59    180.36 o
   0   0  34      802.91      985.08    208.11 o
   2   0  34     3540.84     3629.00    305.31 o
   4   0  34     8140.21     8093.75    583.08 o
   6   0  34      695.03      728.39    242.80 o
   8   0  34     6268.71     5711.73    499.69 o
 -11   1  34     1945.75     2269.23    245.04 o
  -9   1  34     5404.80     5875.40    304.85 o
  -7   1  34    13157.21    13273.84    424.22 o
  -5   1  34    11070.01    10715.00    380.17 o
  -3   1  34     7284.50     6999.89    266.84 o
  -1   1  34    28865.85    28463.60   1571.69 o
   1   1  34    10413.39    10239.44    421.87 o
   3   1  34     6214.66     6870.51    265.64 o
   5   1  34    20306.44    21792.85    681.02 o
   7   1  34     8382.39     8063.51    358.26 o
 -10   2  34     1481.01     1251.85    159.14 o
  -8   2  34    22018.36    21704.75    930.41 o
  -6   2  34     1609.59     1699.94    146.69 o
  -4   2  34     1188.62     1167.42    129.57 o
  -2   2  34    10842.39    10716.91    399.24 o
   0   2  34     1343.99     1295.96    118.00 o
   2   2  34        7.08      157.81    117.92 o
   4   2  34     1816.96     1929.67    152.70 o
   6   2  34    14011.70    14579.12    552.01 o
   8   2  34      850.97      877.12    208.11 o
  -9   3  34      152.66     -138.74    201.17 o
  -7   3  34    15492.36    15995.97    715.41 o
  -5   3  34     1781.04     1968.82    150.09 o
  -3   3  34     4696.78     4577.76    229.00 o
  -1   3  34    13799.85    13553.85    417.55 o
   1   3  34     6158.85     6690.80    284.56 o
   3   3  34     4784.04     5009.52    284.48 o
   5   3  34    13255.19    13613.44    508.47 o
   7   3  34       57.40     -107.52    107.52 o
 -10   4  34     7398.09     6836.66    430.33 o
  -8   4  34       72.58      152.61    117.92 o
  -6   4  34     2494.10     2358.97    215.08 o
  -4   4  34    19345.62    18901.88    577.13 o
  -2   4  34       68.71       41.62     83.24 o
   0   4  34      390.87      563.08    246.26 o
   2   4  34    14116.59    15342.69    725.76 o
   4   4  34       74.22       -4.62     80.66 o
   6   4  34        1.60      -48.56    187.29 o
  -9   5  34      564.56      575.77    145.68 o
  -7   5  34      113.66      110.99     97.11 o
  -5   5  34     3531.24     3913.45    256.73 o
  -3   5  34      230.19      123.48     73.09 o
  -1   5  34     3121.55     3071.74    530.80 o
   1   5  34        1.76      236.39     93.65 o
   3   5  34     1097.00     1221.19    176.90 o
   5   5  34     1052.35     1399.00    391.96 o
   7   5  34        6.14     -109.42    218.51 o
  -8   6  34     8208.05     7545.18    451.18 o
  -6   6  34    11394.33    10519.00    520.74 o
  -4   6  34     2602.03     2671.20    222.02 o
  -2   6  34    14159.56    13242.81    442.64 o
   0   6  34    21708.36    22582.03   1403.79 o
   2   6  34     2553.83     2551.25    253.24 o
   4   6  34    14064.34    14472.37   1447.97 o
   6   6  34     8595.93     9010.00    728.85 o
  -9   7  34     9214.52     7587.77   1582.72 o
  -7   7  34       14.71       41.62    110.99 o
  -5   7  34      359.21      346.84    152.61 o
  -3   7  34     4386.81     3830.45    270.63 o
  -1   7  34      365.78      450.90    138.74 o
   1   7  34      728.97      699.73    111.55 o
   3   7  34       67.93      -68.84     68.84 o
   5   7  34       14.11       -2.31     80.66 o
  -8   8  34       41.45      216.11    167.94 o
  -6   8  34     1576.36     1262.64    173.44 o
  -4   8  34    30146.49    27182.71   1140.44 o
  -2   8  34       75.23       48.56    131.80 o
   0   8  34       69.79      -55.49    104.05 o
   2   8  34    38106.02    38500.66   2233.61 o
   4   8  34       35.66       68.60     86.67 o
  -7   9  34     1115.87     1099.45    149.94 o
  -5   9  34      516.46      693.70    166.49 o
  -3   9  34      346.10       48.56     97.12 o
  -1   9  34     2454.93     2303.44    222.02 o
   1   9  34        0.04       55.49    104.05 o
   3   9  34      335.67      253.03    201.17 o
  -4  10  34      172.88      117.92    124.86 o
  -2  10  34     6563.10     6211.60    395.60 o
   0  10  34     7581.84     8377.66    659.39 o
   2  10  34      236.49      131.80    159.55 o
  -3  11  34      814.85      513.35    166.49 o
  -1  11  34      423.77      485.58    215.04 o
  -9   1  35    11676.18    10708.53    554.72 o
  -7   1  35     3319.38     3336.62    201.30 o
  -5   1  35      553.36      374.21    260.14 o
  -3   1  35     7589.57     7921.16    396.11 o
  -1   1  35        1.30      187.29    152.61 o
   1   1  35     1975.38     2065.00    200.96 o
   3   1  35    10520.26    10675.51    503.19 o
   5   1  35     1954.51     2026.15    204.47 o
   7   1  35     5259.53     5237.75    520.47 o
 -10   2  35      656.72      978.12    319.10 o
  -8   2  35      519.00      305.23    131.80 o
  -6   2  35     3224.30     3255.42    192.24 o
  -4   2  35      516.18      573.71    107.52 o
  -2   2  35      189.21      313.00     86.21 o
   0   2  35     1011.38     1075.10    204.65 o
   2   2  35      852.00      948.80    343.39 o
   4   2  35     2182.29     2061.46    235.89 o
   6   2  35     1811.01     2244.56    274.04 o
  -9   3  35     1026.62     1068.34    180.37 o
  -7   3  35    13135.95    12944.02    638.87 o
  -5   3  35     8833.08     8787.96    662.95 o
  -3   3  35     6362.91     6330.64    268.34 o
  -1   3  35    14063.44    14121.90    450.73 o
   1   3  35     4358.42     4549.09    392.07 o
   3   3  35     1936.86     2020.15    157.57 o
   5   3  35    26356.46    28893.30    874.90 o
   7   3  35     2645.67     3194.12    752.79 o
  -8   4  35     5064.52     5253.22    333.10 o
  -6   4  35     1666.35     1637.28    187.32 o
  -4   4  35       39.61      179.51    183.82 o
  -2   4  35        7.98      -76.30     76.30 o
   0   4  35     2795.70     2880.00    485.68 o
   2   4  35     1684.58     1879.55    232.41 o
   4   4  35      373.60      483.97    108.83 o
   6   4  35        0.59        6.94    138.73 o
  -9   5  35    20136.08    18057.32    875.42 o
  -7   5  35      237.17      409.27    138.74 o
  -5   5  35      166.81      187.29     97.11 o
  -3   5  35    34243.56    34243.87   1082.83 o
  -1   5  35     1488.61     1504.51    131.66 o
   1   5  35      326.98      384.09     89.76 o
   3   5  35    30120.83    30801.95    822.73 o
   5   5  35     1476.41     1604.82    204.66 o
  -8   6  35      415.33      450.90    180.36 o
  -6   6  35      147.32      228.91    138.74 o
  -4   6  35      455.68      457.84    159.55 o
  -2   6  35       18.20      151.50    246.25 o
   0   6  35       44.24     -131.80    131.80 o
   2   6  35        0.24      149.14     73.57 o
   4   6  35     2811.07     2705.70    281.00 o
   6   6  35        1.17     -215.04    215.04 o
  -7   7  35     7010.14     6662.95    409.49 o
  -5   7  35     8597.64     8315.96    444.26 o
  -3   7  35      362.84      450.90    131.80 o
  -1   7  35    20754.40    21225.69   1045.76 o
   1   7  35    10724.46    10557.86    419.95 o
   3   7  35      887.71      928.94    137.31 o
   5   7  35     4347.25     4473.18    395.53 o
  -6   8  35     6072.25     6003.14    388.64 o
  -4   8  35     1526.66     1436.07    187.31 o
  -2   8  35      128.94      173.42    110.99 o
   0   8  35     8941.49     8510.56    465.10 o
   2   8  35      568.20      459.61    107.91 o
   4   8  35      762.29      951.34    263.61 o
  -5   9  35     3227.28     3455.35    305.29 o
  -3   9  35     7386.32     6121.78    395.63 o
  -1   9  35     2093.32     2157.67    222.01 o
   1   9  35      368.31      312.16    138.74 o
   3   9  35     5915.68     5785.62    299.80 o
  -2  10  35     4064.94     4128.65    319.19 o
   0  10  35    10134.69     8976.33    492.90 o
  -8   0  36      947.77     1692.68    291.36 o
  -6   0  36      227.59      589.63    173.42 o
  -4   0  36     1730.11     1616.48    256.69 o
  -2   0  36     1225.19     1422.17    249.75 o
   0   0  36     6127.88     5475.88    444.18 o
   2   0  36       38.23      291.34    187.29 o
   4   0  36    15537.47    15703.83    951.54 o
   6   0  36    12405.48    12227.61    874.89 o
  -9   1  36    11920.72    12567.35    791.53 o
  -7   1  36      490.33      339.91    145.68 o
  -5   1  36    25899.31    26497.08   1039.43 o
  -3   1  36    18846.82    19474.57   1056.06 o
  -1   1  36      714.85      939.78    164.27 o
   1   1  36    22497.25    24298.91    913.90 o
   3   1  36    21625.98    22106.39    911.26 o
   5   1  36      504.95      281.59    141.67 o
  -8   2  36     2466.41     2456.07    242.83 o
  -6   2  36     3519.30     3903.73    231.62 o
  -4   2  36      483.48      522.57    105.03 o
  -2   2  36      108.87      177.38    118.31 o
   0   2  36     4020.73     4330.31    281.43 o
   2   2  36    14560.44    14696.03    643.11 o
   4   2  36     1167.04     1300.20    225.46 o
   6   2  36     1229.74     1548.00    198.63 o
  -9   3  36     3943.35     3261.26    298.37 o
  -7   3  36        1.14     -124.86    124.86 o
  -5   3  36     6482.25     6373.51    306.85 o
  -3   3  36    10042.33    10127.56    400.69 o
  -1   3  36      693.15      584.50    142.21 o
   1   3  36    12309.63    12306.03    569.39 o
   3   3  36     1902.76     2158.92    163.89 o
   5   3  36      523.31      412.36    197.70 o
  -8   4  36    10054.37     9392.88    527.61 o
  -6   4  36      617.07      693.70    138.74 o
  -4   4  36      687.37      668.02    108.34 o
  -2   4  36    15887.62    17013.75    553.63 o
   0   4  36        0.66      -39.95    183.82 o
   2   4  36     1221.04     1418.17    176.90 o
   4   4  36    15930.23    16379.84    923.77 o
   6   4  36      195.37       78.75    115.83 o
  -7   5  36      209.66      249.72    131.80 o
  -5   5  36      732.02      492.53    138.74 o
  -3   5  36      158.90      171.37    107.58 o
  -1   5  36      186.84      291.34    100.46 o
   1   5  36      625.13      827.70    132.15 o
   3   5  36      320.27      335.17     96.23 o
   5   5  36     5612.97     5924.31    437.21 o
  -8   6  36     3598.13     3531.77    437.13 o
  -6   6  36    22247.88    20298.37    938.13 o
  -4   6  36     6116.50     5808.90    367.83 o
  -2   6  36     2856.57     3094.48    242.84 o
   0   6  36    20298.82    20706.99    708.24 o
   2   6  36     3946.34     4009.92    200.99 o
   4   6  36     3684.51     4219.26    297.37 o
  -7   7  36     1155.75     1068.34    215.06 o
  -5   7  36      548.49      416.22    145.68 o
  -3   7  36      932.69      638.22    152.62 o
  -1   7  36       32.80      -20.81     90.18 o
   1   7  36        3.73      108.67    277.47 o
   3   7  36     4724.91     4444.08    652.29 o
  -6   8  36      639.08      735.32    152.61 o
  -4   8  36     2916.77     2740.62    263.65 o
  -2   8  36    26184.60    23780.36   1007.94 o
   0   8  36     3266.46     3163.95    249.79 o
   2   8  36     1758.25     1512.41    194.25 o
  -3   9  36      274.25      242.79    131.80 o
  -1   9  36      742.69      339.92    152.62 o
   1   9  36     1019.88     1047.52    249.74 o
  -7   1  37     4180.30     3781.76    277.56 o
  -5   1  37      634.87     1062.92    225.45 o
  -3   1  37     1088.68     1515.17    187.31 o
  -1   1  37    11902.47    13074.64    586.34 o
   1   1  37      604.51      826.70    156.66 o
   3   1  37     7731.80     7332.37    423.51 o
   5   1  37     4443.57     4979.02    359.42 o
  -8   2  37     1000.30      950.40    180.37 o
  -6   2  37      758.66      575.78    145.68 o
  -4   2  37     1060.85     1289.27    148.86 o
  -2   2  37     1746.97     1912.66    287.91 o
   0   2  37      887.55      882.31    176.90 o
   2   2  37      848.10      784.26    149.94 o
   4   2  37     1100.26     1206.69    437.05 o
  -7   3  37     5375.60     4830.01    326.16 o
  -5   3  37    17770.52    16762.54    757.20 o
  -3   3  37     1975.10     1916.47    194.26 o
  -1   3  37      798.49     1123.90    169.96 o
   1   3  37    26028.38    26444.60   1092.69 o
   3   3  37     1179.64     1521.78    169.96 o
   5   3  37       38.55      125.77    152.61 o
  -8   4  37      305.06      457.83    138.74 o
  -6   4  37       26.05       41.62    104.05 o
  -4   4  37     1102.57      860.22    180.37 o
  -2   4  37     2721.08     2943.61    186.55 o
   0   4  37     1158.01     1468.62    167.91 o
   2   4  37     1502.85     1297.32    173.44 o
   4   4  37     4777.68     5046.31    395.54 o
  -7   5  37    18295.79    15838.62    784.98 o
  -5   5  37     2940.93     3004.29    256.72 o
  -3   5  37     4221.31     4447.94    305.32 o
  -1   5  37    18835.87    18910.30   1090.74 o
   1   5  37     2851.44     3050.11    274.06 o
   3   5  37     2514.12     3022.81    423.22 o
  -6   6  37        6.44      256.66    173.42 o
  -4   6  37      351.15      131.80    124.86 o
  -2   6  37       22.01       48.56     90.18 o
   0   6  37     3369.14     3347.16    214.28 o
   2   6  37       23.34      -27.52     74.96 o
  -5   7  37    14504.88    13347.65    666.69 o
  -3   7  37     2025.66     1859.33    194.26 o
  -1   7  37     2282.57     1991.19    215.08 o
   1   7  37    10421.91    10127.83    429.97 o
  -2   8  37     2284.89     2081.38    222.01 o
   0   8  37       14.87      235.85    166.48 o
  -6   0  38      549.15      423.16    201.17 o
  -4   0  38     2072.39     1949.53    270.58 o
  -2   0  38     1480.85     1255.69    242.81 o
   0   0  38    14520.46    13667.62    916.73 o
   2   0  38     4261.08     4711.63    464.92 o
   4   0  38     3975.77     4163.32    464.90 o
  -7   1  38    15920.58    16273.27   1014.04 o
  -5   1  38      993.81     1025.81    239.33 o
  -3   1  38    12867.80    13042.79    622.66 o
  -1   1  38    17663.85    19191.18    824.53 o
   1   1  38      190.42      207.32    183.82 o
   3   1  38     6722.55     6855.82    403.79 o
  -6   2  38        2.69      187.29    138.73 o
  -4   2  38     3472.56     3038.35    244.00 o
  -2   2  38    10775.05    11115.92    542.06 o
   0   2  38       53.38       97.11    187.29 o
   2   2  38     3408.51     3327.38    272.27 o
   4   2  38    11669.51    12070.90    586.67 o
  -7   3  38     9800.74     7809.83    485.94 o
  -5   3  38      275.97      430.08    124.86 o
  -3   3  38     8368.07     7710.27    433.37 o
  -1   3  38     6426.27     6987.91   1134.74 o
   1   3  38     1152.60     1432.25    211.59 o
   3   3  38     7121.25     7144.94    406.99 o
  -6   4  38    10183.79     9490.12    513.73 o
  -4   4  38      208.83      180.36    124.86 o
  -2   4  38     1047.91      917.05    180.37 o
   0   4  38    13425.60    13584.01    645.58 o
   2   4  38        0.69     -111.93    117.92 o
  -5   5  38       18.05      -55.49    117.92 o
  -3   5  38      244.67      305.22    124.86 o
  -1   5  38     1346.53     1221.95    136.67 o
   1   5  38     5113.21     5135.37    437.19 o
  -4   6  38    20193.77    18877.20    847.63 o
  -2   6  38       41.55      -48.56    117.92 o
   0   6  38      530.32      396.95    135.27 o
  -3   7  38      183.94      194.23    138.74 o
  -1   7  38     2580.16     2941.75    277.52 o
  -5   1  39     4314.52     4318.97    503.08 o
  -3   1  39     1357.00     1716.85    210.77 o
  -1   1  39     4652.93     5271.40    350.81 o
   1   1  39     2206.49     2212.82    213.19 o
   3   1  39       16.58      -67.52    274.00 o
  -6   2  39     1047.83     1054.46    249.74 o
  -4   2  39     3345.93     3184.56    268.64 o
  -2   2  39      210.56      424.91    144.14 o
   0   2  39       17.25      -17.56    149.14 o
   2   2  39     3717.05     3598.27    275.62 o
  -5   3  39       53.42      -83.24    117.92 o
  -3   3  39    17635.14    15955.23    800.60 o
  -1   3  39       79.37      296.49    151.82 o
   1   3  39      258.83      346.64    378.06 o
  -2   4  39     3007.20     3230.64    499.56 o
   0   4  39     2921.52     3064.89    416.30 o
  -3   5  39     4949.97     4156.70    319.21 o
  -1   5  39     7914.47     6829.98    610.81 o
  -4   0  40    18694.26    18854.04   1208.77 o
  -2   0  40      881.44     1165.44    263.61 o
   0   0  40     2318.41     2324.21    346.90 o
  -3   1  40     3681.71     4053.58    496.12 o
  -1   1  40     1247.72     1220.97    291.37 o
   1   1  40     8903.99     8624.64    510.48 o
  -4   2  40      223.50      406.20    139.67 o
  -2   2  40     3545.07     4207.04    313.02 o
   0   2  40     7367.98     7093.07    701.01 o
  -3   3  40     1718.98     1626.04    221.50 o
  -1   3  40     4803.78     4711.98    364.31 o
 
